# Supplementary material for: Conidarnes, a new oriental genus of Sycophaginae (Hymenoptera, Agaonidae) associated with Ficus section Conosycea (Moraceae)
Source: Zookeys. 2015 Nov 23;(539):119–45. doi: 10.3897/zookeys.539.6529 (PMC4714059; doi:10.3897/zookeys.539.6529)
Supplement: XML Treatment for Conidarnes [file zookeys.539.6529-treatment1.xml]

<!DOCTYPE tp:taxon-treatment
  PUBLIC "-//TaxonX//DTD Taxonomic Treatment Publishing DTD v0 20100105//EN" "tax-treatment-NSO.dtd">
<tp:taxon-treatment xmlns:tp="http://www.plazi.org/taxpub"><tp:treatment-meta><kwd-group><label>Taxon classification</label><kwd><named-content content-type="kingdom">Animalia</named-content></kwd><kwd><named-content content-type="order">Hymenoptera</named-content></kwd><kwd><named-content content-type="family">Agaonidae</named-content></kwd></kwd-group><mixed-citation publication-type="journal"><person-group><name><surname>Farache</surname><given-names>Fernando Henrique Antoniolli</given-names></name><name><surname>Rasplus</surname><given-names>Jean-Yves</given-names></name></person-group><article-title><italic><tp:taxon-name><tp:taxon-name-part taxon-name-part-type="genus">Conidarnes</tp:taxon-name-part></tp:taxon-name></italic>, a new oriental genus of <tp:taxon-name><tp:taxon-name-part taxon-name-part-type="subfamily">Sycophaginae</tp:taxon-name-part></tp:taxon-name> (<tp:taxon-name><tp:taxon-name-part taxon-name-part-type="order">Hymenoptera</tp:taxon-name-part></tp:taxon-name>, <tp:taxon-name><tp:taxon-name-part taxon-name-part-type="family">Agaonidae</tp:taxon-name-part></tp:taxon-name>) associated with <italic><tp:taxon-name><tp:taxon-name-part taxon-name-part-type="genus">Ficus</tp:taxon-name-part></tp:taxon-name></italic> section <italic><tp:taxon-name><tp:taxon-name-part taxon-name-part-type="genus">Conosycea</tp:taxon-name-part></tp:taxon-name></italic> (<tp:taxon-name><tp:taxon-name-part taxon-name-part-type="family">Moraceae</tp:taxon-name-part></tp:taxon-name>)</article-title><source>Zookeys</source><day>23</day><month>11</month><year>2015</year><volume>2015</volume><issue>539</issue><fpage>119</fpage><lpage>145</lpage><pub-id pub-id-type="doi">10.3897/zookeys.539.6529</pub-id></mixed-citation></tp:treatment-meta><tp:nomenclature><tp:taxon-name>
                        <tp:taxon-name-part taxon-name-part-type="genus">Conidarnes</tp:taxon-name-part>
                    <object-id xmlns:xlink="http://www.w3.org/1999/xlink" content-type="zoobank" xlink:type="simple">http://zoobank.org/F3DA3DE4-65DC-4706-B53A-9694E571447F</object-id></tp:taxon-name><tp:taxon-authority>Farache &amp; Rasplus</tp:taxon-authority><tp:taxon-status xmlns:xlink="http://www.w3.org/1999/xlink" xlink:type="simple">gen. n.</tp:taxon-status></tp:nomenclature><tp:treatment-sec sec-type="Type species"><title>Type species.</title><p><italic><tp:taxon-name><tp:taxon-name-part taxon-name-part-type="genus">Conidarnes</tp:taxon-name-part> <tp:taxon-name-part taxon-name-part-type="species">santineloi</tp:taxon-name-part></tp:taxon-name></italic> Farache &amp; Rasplus, sp. n.</p></tp:treatment-sec><tp:treatment-sec sec-type="Diagnosis"><title>Diagnosis.</title><p>Antennae with 13–14 antennomeres (one or two anelli), including a stub or nipple-like terminal flagellomere. Funicular segments slightly longer than wide to transverse. Antennae inserted at the middle line of compound eyes or below. Toruli contiguous. Clypeal margin bilobed. Malar sulcus absent. Petiole very short, transverse. Ovipositor sheaths without a median constriction and depigmentation.</p></tp:treatment-sec><tp:treatment-sec sec-type="Generic description"><title>Generic description.</title><p><italic>Females. Size and colour.</italic> Body length 1.5–4.0 mm. Length of the ovipositor sheaths 0.4–6.4 mm. Body colour variable. Antennae mostly yellow, sometimes with orange or brown tinges. Head and mesosoma brown to black, usually with green, blue and orange metallic lustre. Legs yellow to brown. Coxae sometimes concolorous with mesosoma. Wings hyaline, sometimes medially infuscate in males. Metasoma usually brown black, sometimes yellow.</p><!--PageBreak--><p><italic>Head.</italic> Antenna with 13 or 14 antennomeres (including a stub or nipple-like terminal antennomere), usually with two anelli but sometimes with a single anellus (antennal formula 11263 or 11163). Terminal antennomere (<italic>i.e.</italic> a nipple-like thirteenth or fourteenth antennomere) sometimes conspicuous. Funicular segments slightly longer than wide to transverse. Face sculpture usually reticulate, sometimes slightly engraved. Upper face sometimes smooth. Antennae inserted at the middle line of compound eyes or below. Toruli contiguous, distance between toruli always smaller than one torulus diameter. Clypeal margin bilobed. Malar sulcus absent.</p><p><italic>Mesosoma.</italic> Pronotum and mesonotum sculpture variable. Pronotum longer than high in lateral view. Notauli usually complete, but incomplete in <italic><tp:taxon-name><tp:taxon-name-part taxon-name-part-type="genus">Conidarnes</tp:taxon-name-part> <tp:taxon-name-part taxon-name-part-type="species">laevis</tp:taxon-name-part></tp:taxon-name></italic> sp. n. Mesoscutellar-axillar complex with straight or incurved axillular grooves and transverse frenal sulcus, forming a square mesoscutellum (an apomorphy of <tp:taxon-name><tp:taxon-name-part taxon-name-part-type="subfamily">Sycophaginae</tp:taxon-name-part></tp:taxon-name>). Mesoscutellum trapezoidal, wider near frenal sulcus and narrower near transscutal articulation. Propodeum transverse. Wings with short and sparse pilosity. Postmarginal vein inconspicuous, stub-like. Marginal vein at least as long as stigmal vein.</p><p><italic>Metasoma</italic>. Petiolate, petiole very short, transverse. Margin of eighth gastral tergite deeply sinuate, A-like, with thumbnail-like medial flap (epipygium) and with a peg-like cercus arising from the membrane on either side of the epipygium (apomorphy of <tp:taxon-name><tp:taxon-name-part taxon-name-part-type="subfamily">Sycophaginae</tp:taxon-name-part></tp:taxon-name>). Length of the ovipositor sheaths varying from 0.3× (about as long as the hind tibia) to nearly twice as long as body. Ovipositor sheaths without a median constriction and depigmentation.</p><p><italic>Males.</italic> Similar to females but usually slender and shorter. Exhibiting different coloration, the mesosoma sometimes mostly yellow. Wings sometimes medially infuscate.</p></tp:treatment-sec><tp:treatment-sec sec-type="Etymology"><title>Etymology.</title><p>The generic name is masculine and derived from <italic><tp:taxon-name><tp:taxon-name-part taxon-name-part-type="genus">Idarnes</tp:taxon-name-part></tp:taxon-name></italic> Walker, 1843, in the same manner than other sycophagine genera (<italic><tp:taxon-name><tp:taxon-name-part taxon-name-part-type="genus">Pseudidarnes</tp:taxon-name-part></tp:taxon-name></italic> Girault, 1927 and <italic><tp:taxon-name><tp:taxon-name-part taxon-name-part-type="genus">Anidarnes</tp:taxon-name-part></tp:taxon-name></italic> Bouček, 1993) and is associated to the prefix <italic>Con</italic> used for <italic><tp:taxon-name><tp:taxon-name-part taxon-name-part-type="genus">Conosycea</tp:taxon-name-part></tp:taxon-name></italic>, the host plant section of the included species. The origins of the name <italic><tp:taxon-name><tp:taxon-name-part taxon-name-part-type="genus">Idarnes</tp:taxon-name-part></tp:taxon-name></italic> were discussed in <xref ref-type="bibr" rid="B12">Farache et al. (2013)</xref>.</p></tp:treatment-sec><tp:treatment-sec sec-type="Key to species"><title>Key to species</title><table-wrap content-type="key" position="anchor" orientation="portrait"><table id="TID0EOIAC" rules="all"><tbody><tr><td rowspan="1" colspan="1">1</td><td rowspan="1" colspan="1">Notauli incomplete (Fig. <xref ref-type="fig" rid="F6">6D</xref>). Upper face smooth and lower face reticulate (Fig. <xref ref-type="fig" rid="F6">6C</xref>). <italic><tp:taxon-name><tp:taxon-name-part taxon-name-part-type="genus">Ficus</tp:taxon-name-part> <tp:taxon-name-part taxon-name-part-type="species">kerkhoveni</tp:taxon-name-part></tp:taxon-name></italic></td><td rowspan="1" colspan="1"><bold><italic><tp:taxon-name><tp:taxon-name-part taxon-name-part-type="species">laevis</tp:taxon-name-part></tp:taxon-name></italic> sp. n.</bold></td></tr><tr><td rowspan="1" colspan="1">–</td><td rowspan="1" colspan="1">Notauli complete. Face entirely reticulate</td><td rowspan="1" colspan="1"><bold>2</bold></td></tr><tr><td rowspan="1" colspan="1">2</td><td rowspan="1" colspan="1">Sculpture of mesoscutum and mesoscutellum mostly smooth, lateral lobes of mesoscutum engraved reticulate (Fig. <xref ref-type="fig" rid="F12">12D</xref>). Scrobe with a median longitudinal sulcus, extending from median ocellus to interantennal area (Fig. <xref ref-type="fig" rid="F12">12C</xref>). <italic><tp:taxon-name><tp:taxon-name-part taxon-name-part-type="genus">Ficus</tp:taxon-name-part> <tp:taxon-name-part taxon-name-part-type="species">altissima</tp:taxon-name-part></tp:taxon-name></italic></td><td rowspan="1" colspan="1"><bold><italic><tp:taxon-name><tp:taxon-name-part taxon-name-part-type="species">sulcata</tp:taxon-name-part></tp:taxon-name></italic> sp. n</bold></td></tr><tr><td rowspan="1" colspan="1">–</td><td rowspan="1" colspan="1">Sculpture of mesoscutum and mesoscutellum reticulate, lateral lobes of mesoscutum reticulate. Scrobe without a median longitudinal sulcus</td><td rowspan="1" colspan="1"><bold>3</bold></td></tr><tr><td rowspan="1" colspan="1">3</td><td rowspan="1" colspan="1">Antenna with one anellus (Fig. <xref ref-type="fig" rid="F7">7B</xref>). Funicular segments mostly transverse (Fig. <xref ref-type="fig" rid="F7">7B</xref>). <italic><tp:taxon-name><tp:taxon-name-part taxon-name-part-type="genus">Ficus</tp:taxon-name-part> <tp:taxon-name-part taxon-name-part-type="species">pallescens</tp:taxon-name-part></tp:taxon-name></italic></td><td rowspan="1" colspan="1"><bold><italic><tp:taxon-name><tp:taxon-name-part taxon-name-part-type="species">santineloi</tp:taxon-name-part></tp:taxon-name></italic> sp. n.</bold></td></tr><tr><td rowspan="1" colspan="1"><!--PageBreak-->–</td><td rowspan="1" colspan="1">Antenna with two anelli. Funicular segments mostly as long as wide or slightly longer than wide.</td><td rowspan="1" colspan="1"><bold>4</bold></td></tr><tr><td rowspan="1" colspan="1">4</td><td rowspan="1" colspan="1">Ovipositor approximately 1.5× as long as body (Fig. <xref ref-type="fig" rid="F1">1A</xref>). Metasoma ventrally yellow and dorsally dark brown (Fig. <xref ref-type="fig" rid="F1">1A</xref>)</td><td rowspan="1" colspan="1"><bold><italic><tp:taxon-name><tp:taxon-name-part taxon-name-part-type="species">achterbergi</tp:taxon-name-part></tp:taxon-name></italic> sp. n.</bold></td></tr><tr><td rowspan="1" colspan="1">–</td><td rowspan="1" colspan="1">Ovipositor as long as body or shorter. Coloration of metasoma homogeneously brown</td><td rowspan="1" colspan="1"><bold>5</bold></td></tr><tr><td rowspan="1" colspan="1">5</td><td rowspan="1" colspan="1">Ovipositor nearly as long as body (Fig. <xref ref-type="fig" rid="F10">10A</xref>). Supraclypeal area wide (Fig. <xref ref-type="fig" rid="F10">10D</xref>). <italic><tp:taxon-name><tp:taxon-name-part taxon-name-part-type="genus">Ficus</tp:taxon-name-part> <tp:taxon-name-part taxon-name-part-type="species">subtecta</tp:taxon-name-part></tp:taxon-name></italic></td><td rowspan="1" colspan="1"><bold><italic><tp:taxon-name><tp:taxon-name-part taxon-name-part-type="species">subtectae</tp:taxon-name-part></tp:taxon-name></italic> sp. n.</bold></td></tr><tr><td rowspan="1" colspan="1">–</td><td rowspan="1" colspan="1">Ovipositor nearly 0.5× as long as body (Figs <xref ref-type="fig" rid="F3">3A</xref>, <xref ref-type="fig" rid="F14">14A</xref>). Supraclypeal area narrow (Figs <xref ref-type="fig" rid="F3">3D</xref>, <xref ref-type="fig" rid="F14">14C</xref>)</td><td rowspan="1" colspan="1"><bold>6</bold></td></tr><tr><td rowspan="1" colspan="1">6</td><td rowspan="1" colspan="1">Antennae inserted near the middle line of compound eyes (Fig. <xref ref-type="fig" rid="F14">14C</xref>). Supraclypeal area higher than clypeus (Fig. <xref ref-type="fig" rid="F14">14C</xref>). Propodeum with a reticulate median line, slightly striate, and wider near the anterior margin of the propodeum (Fig. <xref ref-type="fig" rid="F15">15D</xref>). <italic><tp:taxon-name><tp:taxon-name-part taxon-name-part-type="genus">Ficus</tp:taxon-name-part> <tp:taxon-name-part taxon-name-part-type="species">sumatrana</tp:taxon-name-part></tp:taxon-name></italic></td><td rowspan="1" colspan="1"><bold><italic><tp:taxon-name><tp:taxon-name-part taxon-name-part-type="species">sumatranae</tp:taxon-name-part></tp:taxon-name></italic> sp. n.</bold></td></tr><tr><td rowspan="1" colspan="1">–</td><td rowspan="1" colspan="1">Antennae inserted at the lower line of compound eyes (Fig. <xref ref-type="fig" rid="F3">3D</xref>). Supraclypeal area shorter than clypeus (Fig. <xref ref-type="fig" rid="F3">3D</xref>). Propodeum without a well-established median line (Fig. <xref ref-type="fig" rid="F4">4B</xref>). <italic><tp:taxon-name><tp:taxon-name-part taxon-name-part-type="genus">Ficus</tp:taxon-name-part> <tp:taxon-name-part taxon-name-part-type="species">involucrata</tp:taxon-name-part></tp:taxon-name></italic></td><td rowspan="1" colspan="1"><bold><italic><tp:taxon-name><tp:taxon-name-part taxon-name-part-type="species">bergi</tp:taxon-name-part></tp:taxon-name></italic> sp. n.</bold></td></tr></tbody></table></table-wrap><fig id="F1" position="float" orientation="portrait"><label>Figure 1.</label><caption><p><italic><tp:taxon-name><tp:taxon-name-part taxon-name-part-type="genus">Conidarnes</tp:taxon-name-part> <tp:taxon-name-part taxon-name-part-type="species">achterbergi</tp:taxon-name-part></tp:taxon-name></italic> sp. n., female. <bold>A</bold> <italic>habitus</italic> lateral view <bold>B</bold> antenna <bold>C</bold> antenna, detail.</p></caption><graphic xmlns:xlink="http://www.w3.org/1999/xlink" xlink:href="zookeys-539-119-g001.jpg" position="float" orientation="portrait" xlink:type="simple" id="oo_65835.jpg"/></fig><fig id="F2" position="float" orientation="portrait"><label>Figure 2.</label><caption><p><italic><tp:taxon-name><tp:taxon-name-part taxon-name-part-type="genus">Conidarnes</tp:taxon-name-part> <tp:taxon-name-part taxon-name-part-type="species">achterbergi</tp:taxon-name-part></tp:taxon-name></italic> sp. n. female. <bold>A</bold> head in frontal view <bold>B</bold> mesosoma in lateral view <bold>C</bold> mesosoma in dorsal view <bold>D</bold> propodeum and terminal mesosoma in dorsal view <bold>E</bold> wing <bold>F</bold> detail of venation.</p></caption><graphic xmlns:xlink="http://www.w3.org/1999/xlink" xlink:href="zookeys-539-119-g002.jpg" position="float" orientation="portrait" xlink:type="simple" id="oo_65836.jpg"/></fig><fig id="F3" position="float" orientation="portrait"><label>Figure 3.</label><caption><p><italic><tp:taxon-name><tp:taxon-name-part taxon-name-part-type="genus">Conidarnes</tp:taxon-name-part> <tp:taxon-name-part taxon-name-part-type="species">bergi</tp:taxon-name-part></tp:taxon-name></italic> sp. n. female. <bold>A</bold> <italic>habitus</italic> lateral view <bold>B</bold> antenna <bold>C</bold> antenna, detail <bold>D</bold> head in frontal view <bold>E</bold> head in dorsal view <bold>F</bold> mesosoma in lateral view.</p></caption><graphic xmlns:xlink="http://www.w3.org/1999/xlink" xlink:href="zookeys-539-119-g003.jpg" position="float" orientation="portrait" xlink:type="simple" id="oo_65837.jpg"/></fig><fig id="F4" position="float" orientation="portrait"><label>Figure 4.</label><caption><p><italic><tp:taxon-name><tp:taxon-name-part taxon-name-part-type="genus">Conidarnes</tp:taxon-name-part> <tp:taxon-name-part taxon-name-part-type="species">bergi</tp:taxon-name-part></tp:taxon-name></italic> sp. n. female. <bold>A</bold> mesosoma in dorsal view <bold>B</bold> propodeum and terminal mesosoma in dorsal view <bold>C</bold> prosternum <bold>D</bold> detail of venation.</p></caption><graphic xmlns:xlink="http://www.w3.org/1999/xlink" xlink:href="zookeys-539-119-g004.jpg" position="float" orientation="portrait" xlink:type="simple" id="oo_65838.jpg"/></fig><fig id="F5" position="float" orientation="portrait"><label>Figure 5.</label><caption><p><italic><tp:taxon-name><tp:taxon-name-part taxon-name-part-type="genus">Conidarnes</tp:taxon-name-part> <tp:taxon-name-part taxon-name-part-type="species">bergi</tp:taxon-name-part></tp:taxon-name></italic> sp. n. male. <bold>A</bold> <italic>habitus</italic> lateral view <bold>B</bold> antenna <bold>C</bold> head in frontal view <bold>D</bold> mesosoma in dorsal view.</p></caption><graphic xmlns:xlink="http://www.w3.org/1999/xlink" xlink:href="zookeys-539-119-g005.jpg" position="float" orientation="portrait" xlink:type="simple" id="oo_65839.jpg"/></fig><fig id="F6" position="float" orientation="portrait"><label>Figure 6.</label><caption><p><italic><tp:taxon-name><tp:taxon-name-part taxon-name-part-type="genus">Conidarnes</tp:taxon-name-part> <tp:taxon-name-part taxon-name-part-type="species">laevis</tp:taxon-name-part></tp:taxon-name></italic> sp. n. female. <bold>A</bold> <italic>habitus</italic> lateral view <bold>B</bold> antenna <bold>C</bold> head in frontal view <bold>D</bold> mesosoma in dorsal view (excluding pronotum) <bold>E</bold> mesosoma in lateral view <bold>F</bold> wing. Images <bold>A, B, C, D</bold>, and <bold>F</bold> by Gunther Fleck.</p></caption><graphic xmlns:xlink="http://www.w3.org/1999/xlink" xlink:href="zookeys-539-119-g006.jpg" position="float" orientation="portrait" xlink:type="simple" id="oo_65840.jpg"/></fig><fig id="F7" position="float" orientation="portrait"><label>Figure 7.</label><caption><p><italic><tp:taxon-name><tp:taxon-name-part taxon-name-part-type="genus">Conidarnes</tp:taxon-name-part> <tp:taxon-name-part taxon-name-part-type="species">santineloi</tp:taxon-name-part></tp:taxon-name></italic> sp. n. female. <bold>A</bold> <italic>habitus</italic> lateral view <bold>B</bold> antenna <bold>C</bold> head in frontal view <bold>D</bold> head in dorsal view <bold>E</bold> mesosoma in lateral view <bold>F</bold> mesosoma in dorsal view.</p></caption><graphic xmlns:xlink="http://www.w3.org/1999/xlink" xlink:href="zookeys-539-119-g007.jpg" position="float" orientation="portrait" xlink:type="simple" id="oo_65841.jpg"/></fig><fig id="F8" position="float" orientation="portrait"><label>Figure 8.</label><caption><p><italic><tp:taxon-name><tp:taxon-name-part taxon-name-part-type="genus">Conidarnes</tp:taxon-name-part> <tp:taxon-name-part taxon-name-part-type="species">santineloi</tp:taxon-name-part></tp:taxon-name></italic> sp. n. female. <bold>A</bold> propodeum and terminal mesosoma in dorsal view <bold>B</bold> prosternum <bold>C</bold> wing <bold>D</bold> detail of venation.</p></caption><graphic xmlns:xlink="http://www.w3.org/1999/xlink" xlink:href="zookeys-539-119-g008.jpg" position="float" orientation="portrait" xlink:type="simple" id="oo_65842.jpg"/></fig><fig id="F9" position="float" orientation="portrait"><label>Figure 9.</label><caption><p><italic><tp:taxon-name><tp:taxon-name-part taxon-name-part-type="genus">Conidarnes</tp:taxon-name-part> <tp:taxon-name-part taxon-name-part-type="species">santineloi</tp:taxon-name-part></tp:taxon-name></italic> sp. n. male. <bold>A</bold> <italic>habitus</italic> lateral view <bold>B</bold> antenna <bold>C</bold> head in frontal view <bold>D</bold> mesosoma in dorsal view.</p></caption><graphic xmlns:xlink="http://www.w3.org/1999/xlink" xlink:href="zookeys-539-119-g009.jpg" position="float" orientation="portrait" xlink:type="simple" id="oo_65843.jpg"/></fig><fig id="F10" position="float" orientation="portrait"><label>Figure 10.</label><caption><p><italic><tp:taxon-name><tp:taxon-name-part taxon-name-part-type="genus">Conidarnes</tp:taxon-name-part> <tp:taxon-name-part taxon-name-part-type="species">subtectae</tp:taxon-name-part></tp:taxon-name></italic> sp. n. female. <bold>A</bold> <italic>habitus</italic> lateral view <bold>B</bold> antenna <bold>C</bold> antenna, detail <bold>D</bold> head in frontal view <bold>E</bold> head in dorsal view <bold>F</bold> mesosoma in lateral view.</p></caption><graphic xmlns:xlink="http://www.w3.org/1999/xlink" xlink:href="zookeys-539-119-g010.jpg" position="float" orientation="portrait" xlink:type="simple" id="oo_65844.jpg"/></fig><fig id="F11" position="float" orientation="portrait"><label>Figure 11.</label><caption><p><italic><tp:taxon-name><tp:taxon-name-part taxon-name-part-type="genus">Conidarnes</tp:taxon-name-part> <tp:taxon-name-part taxon-name-part-type="species">subtectae</tp:taxon-name-part></tp:taxon-name></italic> sp. n. female. <bold>A</bold> mesosoma in dorsal view <bold>B</bold> propodeum and terminal mesosoma in dorsal view <bold>C</bold> wing <bold>D</bold> detail of venation.</p></caption><graphic xmlns:xlink="http://www.w3.org/1999/xlink" xlink:href="zookeys-539-119-g011.jpg" position="float" orientation="portrait" xlink:type="simple" id="oo_65845.jpg"/></fig><fig id="F12" position="float" orientation="portrait"><label>Figure 12.</label><caption><p><italic><tp:taxon-name><tp:taxon-name-part taxon-name-part-type="genus">Conidarnes</tp:taxon-name-part> <tp:taxon-name-part taxon-name-part-type="species">sulcata</tp:taxon-name-part></tp:taxon-name></italic> sp. n. female. <bold>A</bold> <italic>habitus</italic> lateral view <bold>B</bold> antenna <bold>C</bold> head in frontal view <bold>D</bold> mesosoma in dorsal view <bold>E</bold> propodeum and terminal mesosoma in dorsal view <bold>F</bold> detail of venation. Images by Gunther Fleck.</p></caption><graphic xmlns:xlink="http://www.w3.org/1999/xlink" xlink:href="zookeys-539-119-g012.jpg" position="float" orientation="portrait" xlink:type="simple" id="oo_65846.jpg"/></fig><fig id="F13" position="float" orientation="portrait"><label>Figure 13.</label><caption><p><italic><tp:taxon-name><tp:taxon-name-part taxon-name-part-type="genus">Conidarnes</tp:taxon-name-part> <tp:taxon-name-part taxon-name-part-type="species">sulcata</tp:taxon-name-part></tp:taxon-name></italic> sp. n. male. <bold>A</bold> <italic>habitus</italic> lateral view <bold>B</bold> antenna <bold>C</bold> head in frontal view <bold>D</bold> mesosoma in dorsal view <bold>E</bold> propodeum and terminal mesosoma in dorsal view <bold>F</bold> wing. Photographs by Gunther Fleck.</p></caption><graphic xmlns:xlink="http://www.w3.org/1999/xlink" xlink:href="zookeys-539-119-g013.jpg" position="float" orientation="portrait" xlink:type="simple" id="oo_65847.jpg"/></fig><fig id="F14" position="float" orientation="portrait"><label>Figure 14.</label><caption><p><italic><tp:taxon-name><tp:taxon-name-part taxon-name-part-type="genus">Conidarnes</tp:taxon-name-part> <tp:taxon-name-part taxon-name-part-type="species">sumatranae</tp:taxon-name-part></tp:taxon-name></italic> sp. n. female. <bold>A</bold> <italic>habitus</italic> lateral view <bold>B</bold> antenna <bold>C</bold> head in frontal view.</p></caption><graphic xmlns:xlink="http://www.w3.org/1999/xlink" xlink:href="zookeys-539-119-g014.jpg" position="float" orientation="portrait" xlink:type="simple" id="oo_65848.jpg"/></fig><fig id="F15" position="float" orientation="portrait"><label>Figure 15.</label><caption><p><italic><tp:taxon-name><tp:taxon-name-part taxon-name-part-type="genus">Conidarnes</tp:taxon-name-part> <tp:taxon-name-part taxon-name-part-type="species">sumatranae</tp:taxon-name-part></tp:taxon-name></italic> sp. n. female. <bold>A</bold> head in dorsal view <bold>B</bold> mesosoma in lateral view <bold>C</bold> mesosoma in dorsal view <bold>D</bold> propodeum and terminal mesosoma in dorsal view <bold>E</bold> wing <bold>F</bold> detail of venation.</p></caption><graphic xmlns:xlink="http://www.w3.org/1999/xlink" xlink:href="zookeys-539-119-g015.jpg" position="float" orientation="portrait" xlink:type="simple" id="oo_65849.jpg"/></fig><fig id="F16" position="float" orientation="portrait"><label>Figure 16.</label><caption><p><italic><tp:taxon-name><tp:taxon-name-part taxon-name-part-type="genus">Conidarnes</tp:taxon-name-part></tp:taxon-name></italic> sp. ex <italic><tp:taxon-name><tp:taxon-name-part taxon-name-part-type="genus">Ficus</tp:taxon-name-part> <tp:taxon-name-part taxon-name-part-type="species">sundaica</tp:taxon-name-part></tp:taxon-name></italic> male. <bold>A</bold> <italic>habitus</italic> lateral view <bold>B</bold> head in frontal view <bold>C</bold> mesosoma in lateral view <bold>D</bold> mesosoma in dorsal view <bold>E</bold> wing <bold>F</bold> detail of venation.</p></caption><graphic xmlns:xlink="http://www.w3.org/1999/xlink" xlink:href="zookeys-539-119-g016.jpg" position="float" orientation="portrait" xlink:type="simple" id="oo_65850.jpg"/></fig></tp:treatment-sec><ref-list><ref id="B12"><mixed-citation xmlns:xlink="http://www.w3.org/1999/xlink" xlink:type="simple"><person-group><name name-style="western"><surname>Farache</surname><given-names>FHA</given-names></name><name name-style="western"><surname>Cruaud</surname><given-names>A</given-names></name><name name-style="western"><surname>Genson</surname><given-names>G</given-names></name><name name-style="western"><surname>Pereira</surname><given-names>RAS</given-names></name><name name-style="western"><surname>Rasplus</surname><given-names>J-Y</given-names></name></person-group> (<year>2013</year>) <article-title>Taxonomic revision and molecular phylogeny of the fig wasp genus <italic><tp:taxon-name><tp:taxon-name-part taxon-name-part-type="genus">Anidarnes</tp:taxon-name-part></tp:taxon-name></italic> Bouček, 1993 (<tp:taxon-name><tp:taxon-name-part taxon-name-part-type="order">Hymenoptera</tp:taxon-name-part></tp:taxon-name>, <tp:taxon-name><tp:taxon-name-part taxon-name-part-type="subfamily">Sycophaginae</tp:taxon-name-part></tp:taxon-name>).</article-title> <source>Systematic Entomology</source> <volume>38</volume>: <fpage>14</fpage>–<lpage>34</lpage>. doi: <ext-link xlink:type="simple" ext-link-type="doi" xlink:href="10.1111/j.1365-3113.2012.00644.x">10.1111/j.1365-3113.2012.00644.x</ext-link> </mixed-citation></ref></ref-list></tp:taxon-treatment>
