# Supplementary material for: Conidarnes, a new oriental genus of Sycophaginae (Hymenoptera, Agaonidae) associated with Ficus section Conosycea (Moraceae)
Source: Zookeys. 2015 Nov 23;(539):119–45. doi: 10.3897/zookeys.539.6529 (PMC4714059; doi:10.3897/zookeys.539.6529)
Supplement: XML Treatment for Conidarnes achterbergi [file zookeys.539.6529-treatment2.xml]

<!DOCTYPE tp:taxon-treatment
  PUBLIC "-//TaxonX//DTD Taxonomic Treatment Publishing DTD v0 20100105//EN" "tax-treatment-NSO.dtd">
<tp:taxon-treatment xmlns:tp="http://www.plazi.org/taxpub"><tp:treatment-meta><kwd-group><label>Taxon classification</label><kwd><named-content content-type="kingdom">Animalia</named-content></kwd><kwd><named-content content-type="order">Hymenoptera</named-content></kwd><kwd><named-content content-type="family">Agaonidae</named-content></kwd></kwd-group><mixed-citation publication-type="journal"><person-group><name><surname>Farache</surname><given-names>Fernando Henrique Antoniolli</given-names></name><name><surname>Rasplus</surname><given-names>Jean-Yves</given-names></name></person-group><article-title><italic><tp:taxon-name><tp:taxon-name-part taxon-name-part-type="genus">Conidarnes</tp:taxon-name-part></tp:taxon-name></italic>, a new oriental genus of <tp:taxon-name><tp:taxon-name-part taxon-name-part-type="subfamily">Sycophaginae</tp:taxon-name-part></tp:taxon-name> (<tp:taxon-name><tp:taxon-name-part taxon-name-part-type="order">Hymenoptera</tp:taxon-name-part></tp:taxon-name>, <tp:taxon-name><tp:taxon-name-part taxon-name-part-type="family">Agaonidae</tp:taxon-name-part></tp:taxon-name>) associated with <italic><tp:taxon-name><tp:taxon-name-part taxon-name-part-type="genus">Ficus</tp:taxon-name-part></tp:taxon-name></italic> section <italic><tp:taxon-name><tp:taxon-name-part taxon-name-part-type="genus">Conosycea</tp:taxon-name-part></tp:taxon-name></italic> (<tp:taxon-name><tp:taxon-name-part taxon-name-part-type="family">Moraceae</tp:taxon-name-part></tp:taxon-name>)</article-title><source>Zookeys</source><day>23</day><month>11</month><year>2015</year><volume>2015</volume><issue>539</issue><fpage>119</fpage><lpage>145</lpage><pub-id pub-id-type="doi">10.3897/zookeys.539.6529</pub-id></mixed-citation></tp:treatment-meta><tp:nomenclature><tp:taxon-name>
                            <tp:taxon-name-part taxon-name-part-type="genus">Conidarnes</tp:taxon-name-part>
                            <tp:taxon-name-part taxon-name-part-type="species">achterbergi</tp:taxon-name-part>
                        <object-id xmlns:xlink="http://www.w3.org/1999/xlink" content-type="zoobank" xlink:type="simple">http://zoobank.org/51232815-C2ED-4933-9561-0DD85A5AA95D</object-id></tp:taxon-name><tp:taxon-authority>Farache &amp; Rasplus</tp:taxon-authority><tp:taxon-status xmlns:xlink="http://www.w3.org/1999/xlink" xlink:type="simple">sp. n.</tp:taxon-status><xref ref-type="fig" rid="F1">Figs 1</xref><xref ref-type="fig" rid="F2">, 2</xref></tp:nomenclature><tp:treatment-sec sec-type="Holotype"><title>Holotype.</title><p>♀: <bold>MALAYSIA: SE. Sabah</bold>: nr. Danum Valley Field C. El. C., <named-content xmlns:xlink="http://www.w3.org/1999/xlink" content-type="dwc:verbatimCoordinates" xlink:type="simple">4.96° 117.69°</named-content>, 400m, 21–25.III.1978, v. Achterberg C, Malaise trap 7 (<abbrev xmlns:xlink="http://www.w3.org/1999/xlink" content-type="institution" xlink:title="France, Montpellier. Centre de Biologie pour la Gestion des Populations Emmanuelle Artige" xlink:type="simple">CBGP</abbrev>).</p></tp:treatment-sec><tp:treatment-sec sec-type="Diagnosis"><title>Diagnosis.</title><p>Metasoma ventrally yellow, dorsally dark brown. Antenna with two anelli. Antennae inserted at the lower line of compound eyes. Mesoscutum and mesoscutellum sculpture reticulate. Length of the ovipositor sheaths 1.7× body length.</p></tp:treatment-sec><tp:treatment-sec sec-type="Description"><title>Description.</title><p><italic>Female. Size and colour.</italic> Body length 3.8 mm. Length of the ovipositor sheaths 6.4 mm. Antennae yellow orange. Head and mesosoma with metallic lustre, mostly green and blue. Head dorsally more orange. Legs yellow. Metasoma ventrally yellow, dorsally dark brown.</p><p><italic>Head.</italic> Scape 4.8× as long as wide. Antenna with two anelli. Proximal anellus longer than distal anellus. Funicular segments mostly as long as wide or slightly longer than wide. Terminal antennomere conspicuous. Antennae inserted at the lower line of compound eyes. Supraclypeal area shorter than clypeus and narrow. Face sculpture reticulate. Scrobe without a median longitudinal sulcus.</p><p><italic>Mesosoma.</italic> Pronotum sculpture reticulate. Pronotum elongated, nearly twice as long as high in lateral view. Mesoscutum and mesoscutellum sculpture reticulate. Notauli complete. Frenal sulcus crenulated. Metascutellum long, rectangular to trapezoidal. Anterior margin of propodeum slightly crenulated. Propodeum sculpture reticulate. Propodeum without a median line.</p><p><italic>Metasoma.</italic> Length of the ovipositor sheaths 1.7× body length.</p><p><italic>Male.</italic> Unknown.</p></tp:treatment-sec><tp:treatment-sec sec-type="Etymology"><title>Etymology.</title><p>The species is dedicated to our colleague and renowned specialist of <tp:taxon-name><tp:taxon-name-part taxon-name-part-type="order">Hymenoptera</tp:taxon-name-part></tp:taxon-name>, Kees van Achterberg who collected the holotype.</p></tp:treatment-sec><tp:treatment-sec sec-type="Biology"><title>Biology.</title><p>Unknown</p></tp:treatment-sec><tp:treatment-sec><!--Section generated to contain objects referenced in tp:taxon-treatment.--><fig id="F1" position="float" orientation="portrait"><label>Figure 1.</label><caption><p><italic><tp:taxon-name><tp:taxon-name-part taxon-name-part-type="genus">Conidarnes</tp:taxon-name-part> <tp:taxon-name-part taxon-name-part-type="species">achterbergi</tp:taxon-name-part></tp:taxon-name></italic> sp. n., female. <bold>A</bold> <italic>habitus</italic> lateral view <bold>B</bold> antenna <bold>C</bold> antenna, detail.</p></caption><graphic xmlns:xlink="http://www.w3.org/1999/xlink" xlink:href="zookeys-539-119-g001.jpg" position="float" orientation="portrait" xlink:type="simple" id="oo_65835.jpg"/></fig><fig id="F2" position="float" orientation="portrait"><label>Figure 2.</label><caption><p><italic><tp:taxon-name><tp:taxon-name-part taxon-name-part-type="genus">Conidarnes</tp:taxon-name-part> <tp:taxon-name-part taxon-name-part-type="species">achterbergi</tp:taxon-name-part></tp:taxon-name></italic> sp. n. female. <bold>A</bold> head in frontal view <bold>B</bold> mesosoma in lateral view <bold>C</bold> mesosoma in dorsal view <bold>D</bold> propodeum and terminal mesosoma in dorsal view <bold>E</bold> wing <bold>F</bold> detail of venation.</p></caption><graphic xmlns:xlink="http://www.w3.org/1999/xlink" xlink:href="zookeys-539-119-g002.jpg" position="float" orientation="portrait" xlink:type="simple" id="oo_65836.jpg"/></fig></tp:treatment-sec></tp:taxon-treatment>
