# Supplementary material for: Conidarnes, a new oriental genus of Sycophaginae (Hymenoptera, Agaonidae) associated with Ficus section Conosycea (Moraceae)
Source: Zookeys. 2015 Nov 23;(539):119–45. doi: 10.3897/zookeys.539.6529 (PMC4714059; doi:10.3897/zookeys.539.6529)
Supplement: XML Treatment for Conidarnes laevis [file zookeys.539.6529-treatment4.xml]

<!DOCTYPE tp:taxon-treatment
  PUBLIC "-//TaxonX//DTD Taxonomic Treatment Publishing DTD v0 20100105//EN" "tax-treatment-NSO.dtd">
<tp:taxon-treatment xmlns:tp="http://www.plazi.org/taxpub"><tp:treatment-meta><kwd-group><label>Taxon classification</label><kwd><named-content content-type="kingdom">Animalia</named-content></kwd><kwd><named-content content-type="order">Hymenoptera</named-content></kwd><kwd><named-content content-type="family">Agaonidae</named-content></kwd></kwd-group><mixed-citation publication-type="journal"><person-group><name><surname>Farache</surname><given-names>Fernando Henrique Antoniolli</given-names></name><name><surname>Rasplus</surname><given-names>Jean-Yves</given-names></name></person-group><article-title><italic><tp:taxon-name><tp:taxon-name-part taxon-name-part-type="genus">Conidarnes</tp:taxon-name-part></tp:taxon-name></italic>, a new oriental genus of <tp:taxon-name><tp:taxon-name-part taxon-name-part-type="subfamily">Sycophaginae</tp:taxon-name-part></tp:taxon-name> (<tp:taxon-name><tp:taxon-name-part taxon-name-part-type="order">Hymenoptera</tp:taxon-name-part></tp:taxon-name>, <tp:taxon-name><tp:taxon-name-part taxon-name-part-type="family">Agaonidae</tp:taxon-name-part></tp:taxon-name>) associated with <italic><tp:taxon-name><tp:taxon-name-part taxon-name-part-type="genus">Ficus</tp:taxon-name-part></tp:taxon-name></italic> section <italic><tp:taxon-name><tp:taxon-name-part taxon-name-part-type="genus">Conosycea</tp:taxon-name-part></tp:taxon-name></italic> (<tp:taxon-name><tp:taxon-name-part taxon-name-part-type="family">Moraceae</tp:taxon-name-part></tp:taxon-name>)</article-title><source>Zookeys</source><day>23</day><month>11</month><year>2015</year><volume>2015</volume><issue>539</issue><fpage>119</fpage><lpage>145</lpage><pub-id pub-id-type="doi">10.3897/zookeys.539.6529</pub-id></mixed-citation></tp:treatment-meta><tp:nomenclature><tp:taxon-name>
                            <tp:taxon-name-part taxon-name-part-type="genus">Conidarnes</tp:taxon-name-part>
                            <tp:taxon-name-part taxon-name-part-type="species">laevis</tp:taxon-name-part>
                        <object-id xmlns:xlink="http://www.w3.org/1999/xlink" content-type="zoobank" xlink:type="simple">http://zoobank.org/D8A7DDA5-5D19-4BC8-8A62-C5300ECCF9A6</object-id></tp:taxon-name><tp:taxon-authority>Farache &amp; Rasplus</tp:taxon-authority><tp:taxon-status xmlns:xlink="http://www.w3.org/1999/xlink" xlink:type="simple">sp. n.</tp:taxon-status><xref ref-type="fig" rid="F6">Fig. 6</xref></tp:nomenclature><tp:treatment-sec sec-type="Holotype"><title>Holotype.</title><p>♀: <bold>INDONESIA: E. Kalimantan</bold>: Kutai Nature Reserve, <named-content xmlns:xlink="http://www.w3.org/1999/xlink" content-type="dwc:verbatimCoordinates" xlink:type="simple">0.37° 117.27°</named-content>, 5m, 1978, Leighton, ex <italic><tp:taxon-name><tp:taxon-name-part taxon-name-part-type="genus">Ficus</tp:taxon-name-part> <tp:taxon-name-part taxon-name-part-type="species">kerkhoveni</tp:taxon-name-part></tp:taxon-name></italic>, Wiebes Coll. n° 3950 (<named-content xmlns:xlink="http://www.w3.org/1999/xlink" content-type="dwc:institutional_code" xlink:type="simple">RMNH</named-content>).</p></tp:treatment-sec><tp:treatment-sec sec-type="Diagnosis"><title>Diagnosis.</title><p>Head, mesosoma, and metasoma mostly brown. Upper face smooth; lower face reticulate. Mesoscutum and mesoscutellum sculpture mostly smooth. Notauli incomplete. Frenal sulcus smooth. Length of the ovipositor sheaths 1× body length.</p></tp:treatment-sec><tp:treatment-sec sec-type="Description"><title>Description.</title><p><italic>Female. Size and colour.</italic> Body length 1.7 mm. Length of the ovipositor sheaths 1.7 mm. Antennae yellow. Head dark brown, with metallic green lustre, mostly at the lower face. Mesosoma and metasoma brown. Legs proximally brown, tibiae and tarsi yellow.</p><p><italic>Head.</italic> Scape 3.5× as long as wide. Antenna with two anelli. Proximal anellus shorter than distal anellus. Funicular segments mostly transverse. Terminal antennomere inconspicuous. Antennae inserted at the lower line of compound eyes. Supraclypeal area shorter than clypeus, or inconspicuous, narrow. Upper face smooth; lower face reticulate. Scrobe without a median longitudinal sulcus.</p><p><italic>Mesosoma.</italic> Pronotum sculpture mostly smooth, slightly engraved. Pronotum elongated, nearly twice as long as high in lateral view. Mesoscutum and mesoscutellum sculpture mostly smooth. Notauli incomplete. Frenal sulcus smooth. Metascutellum short, inconspicuous. Anterior margin of propodeum smooth. Propodeum sculpture smooth. Propodeum without a median line.</p><p><italic>Metasoma.</italic> Length of the ovipositor sheaths 1× body length.</p><p><italic>Male.</italic> Unknown.</p><!--PageBreak--></tp:treatment-sec><tp:treatment-sec sec-type="Etymology"><title>Etymology.</title><p>The specific name refers to the smooth body sculpture observed in this species.</p></tp:treatment-sec><tp:treatment-sec sec-type="Biology"><title>Biology.</title><p>Reared from syconia of <italic><tp:taxon-name><tp:taxon-name-part taxon-name-part-type="genus">Ficus</tp:taxon-name-part> <tp:taxon-name-part taxon-name-part-type="species">kerkhovenii</tp:taxon-name-part></tp:taxon-name></italic> Koord. &amp; Valeton.</p></tp:treatment-sec><tp:treatment-sec sec-type="Note"><title>Note.</title><p>This species presents unique characters, such as a smooth body with no sculpture and an elongated mesosoma. These characters are mostly associated to galler fig wasps that enters the syconium through the ostiole (<xref ref-type="bibr" rid="B8">Cruaud et al. 2011b</xref>). Consequently, we speculate that this species may be an ostiolar galler.</p></tp:treatment-sec><tp:treatment-sec><!--Section generated to contain objects referenced in tp:taxon-treatment.--><fig id="F6" position="float" orientation="portrait"><label>Figure 6.</label><caption><p><italic><tp:taxon-name><tp:taxon-name-part taxon-name-part-type="genus">Conidarnes</tp:taxon-name-part> <tp:taxon-name-part taxon-name-part-type="species">laevis</tp:taxon-name-part></tp:taxon-name></italic> sp. n. female. <bold>A</bold> <italic>habitus</italic> lateral view <bold>B</bold> antenna <bold>C</bold> head in frontal view <bold>D</bold> mesosoma in dorsal view (excluding pronotum) <bold>E</bold> mesosoma in lateral view <bold>F</bold> wing. Images <bold>A, B, C, D</bold>, and <bold>F</bold> by Gunther Fleck.</p></caption><graphic xmlns:xlink="http://www.w3.org/1999/xlink" xlink:href="zookeys-539-119-g006.jpg" position="float" orientation="portrait" xlink:type="simple" id="oo_65840.jpg"/></fig></tp:treatment-sec><ref-list><ref id="B8"><mixed-citation xmlns:xlink="http://www.w3.org/1999/xlink" xlink:type="simple"><person-group><name name-style="western"><surname>Cruaud</surname><given-names>A</given-names></name><name name-style="western"><surname>Jabbour-Zahab</surname><given-names>R</given-names></name><name name-style="western"><surname>Genson</surname><given-names>G</given-names></name><name name-style="western"><surname>Kjellberg</surname><given-names>F</given-names></name><name name-style="western"><surname>Kobmoo</surname><given-names>N</given-names></name><name name-style="western"><surname>van Noort</surname><given-names>S</given-names></name><name name-style="western"><surname>Yang</surname><given-names>D-R</given-names></name><name name-style="western"><surname>Peng</surname><given-names>Y-Q</given-names></name><name name-style="western"><surname>Ubaidillah</surname><given-names>R</given-names></name><name name-style="western"><surname>Hanson</surname><given-names>PE</given-names></name><name name-style="western"><surname>Santos-Mattos</surname><given-names>O</given-names></name><name name-style="western"><surname>Farache</surname><given-names>FHA</given-names></name><name name-style="western"><surname>Pereira</surname><given-names>RAS</given-names></name><name name-style="western"><surname>Kerdelhue</surname><given-names>C</given-names></name><name name-style="western"><surname>Rasplus</surname><given-names>J-Y</given-names></name></person-group> (<year>2011b</year>) <article-title>Phylogeny and evolution of life-history strategies in the <tp:taxon-name><tp:taxon-name-part taxon-name-part-type="subfamily">Sycophaginae</tp:taxon-name-part></tp:taxon-name> non-pollinating fig wasps (<tp:taxon-name><tp:taxon-name-part taxon-name-part-type="order">Hymenoptera</tp:taxon-name-part></tp:taxon-name>, <tp:taxon-name><tp:taxon-name-part taxon-name-part-type="superfamily">Chalcidoidea</tp:taxon-name-part></tp:taxon-name>).</article-title> <source>BMC Evolutionary Biology</source> <volume>11</volume>: <elocation-id>178</elocation-id>. doi: <ext-link xlink:type="simple" ext-link-type="doi" xlink:href="10.1186/1471-2148-11-178">10.1186/1471-2148-11-178</ext-link> </mixed-citation></ref></ref-list></tp:taxon-treatment>
