# Supplementary material for: Conidarnes, a new oriental genus of Sycophaginae (Hymenoptera, Agaonidae) associated with Ficus section Conosycea (Moraceae)
Source: Zookeys. 2015 Nov 23;(539):119–45. doi: 10.3897/zookeys.539.6529 (PMC4714059; doi:10.3897/zookeys.539.6529)
Supplement: XML Treatment for Conidarnes santineloi [file zookeys.539.6529-treatment5.xml]

<!DOCTYPE tp:taxon-treatment
  PUBLIC "-//TaxonX//DTD Taxonomic Treatment Publishing DTD v0 20100105//EN" "tax-treatment-NSO.dtd">
<tp:taxon-treatment xmlns:tp="http://www.plazi.org/taxpub"><tp:treatment-meta><kwd-group><label>Taxon classification</label><kwd><named-content content-type="kingdom">Animalia</named-content></kwd><kwd><named-content content-type="order">Hymenoptera</named-content></kwd><kwd><named-content content-type="family">Agaonidae</named-content></kwd></kwd-group><mixed-citation publication-type="journal"><person-group><name><surname>Farache</surname><given-names>Fernando Henrique Antoniolli</given-names></name><name><surname>Rasplus</surname><given-names>Jean-Yves</given-names></name></person-group><article-title><italic><tp:taxon-name><tp:taxon-name-part taxon-name-part-type="genus">Conidarnes</tp:taxon-name-part></tp:taxon-name></italic>, a new oriental genus of <tp:taxon-name><tp:taxon-name-part taxon-name-part-type="subfamily">Sycophaginae</tp:taxon-name-part></tp:taxon-name> (<tp:taxon-name><tp:taxon-name-part taxon-name-part-type="order">Hymenoptera</tp:taxon-name-part></tp:taxon-name>, <tp:taxon-name><tp:taxon-name-part taxon-name-part-type="family">Agaonidae</tp:taxon-name-part></tp:taxon-name>) associated with <italic><tp:taxon-name><tp:taxon-name-part taxon-name-part-type="genus">Ficus</tp:taxon-name-part></tp:taxon-name></italic> section <italic><tp:taxon-name><tp:taxon-name-part taxon-name-part-type="genus">Conosycea</tp:taxon-name-part></tp:taxon-name></italic> (<tp:taxon-name><tp:taxon-name-part taxon-name-part-type="family">Moraceae</tp:taxon-name-part></tp:taxon-name>)</article-title><source>Zookeys</source><day>23</day><month>11</month><year>2015</year><volume>2015</volume><issue>539</issue><fpage>119</fpage><lpage>145</lpage><pub-id pub-id-type="doi">10.3897/zookeys.539.6529</pub-id></mixed-citation></tp:treatment-meta><tp:nomenclature><tp:taxon-name>
                            <tp:taxon-name-part taxon-name-part-type="genus">Conidarnes</tp:taxon-name-part>
                            <tp:taxon-name-part taxon-name-part-type="species">santineloi</tp:taxon-name-part>
                        <object-id xmlns:xlink="http://www.w3.org/1999/xlink" content-type="zoobank" xlink:type="simple">http://zoobank.org/DD49490F-74E2-4A9E-9B24-62145DCBAC52</object-id></tp:taxon-name><tp:taxon-authority>Farache &amp; Rasplus</tp:taxon-authority><tp:taxon-status xmlns:xlink="http://www.w3.org/1999/xlink" xlink:type="simple">sp. n.</tp:taxon-status><xref ref-type="fig" rid="F7">Figs 7</xref><xref ref-type="fig" rid="F8">, 8</xref><xref ref-type="fig" rid="F9">, 9</xref><!--PageBreak--><!--PageBreak--></tp:nomenclature><tp:treatment-sec sec-type="Holotype"><title>Holotype.</title><p>♀: <bold>BRUNEI</bold>: Temburong National Park, <named-content xmlns:xlink="http://www.w3.org/1999/xlink" content-type="dwc:verbatimCoordinates" xlink:type="simple">4.554° 115.157°</named-content>, 100m, 25.XI.1996, Rasplus J.Y., ex <italic><tp:taxon-name><tp:taxon-name-part taxon-name-part-type="genus">Ficus</tp:taxon-name-part> <tp:taxon-name-part taxon-name-part-type="species">pallescens</tp:taxon-name-part></tp:taxon-name></italic>, n° JRAS00114 (<abbrev xmlns:xlink="http://www.w3.org/1999/xlink" content-type="institution" xlink:title="France, Montpellier. Centre de Biologie pour la Gestion des Populations Emmanuelle Artige" xlink:type="simple">CBGP</abbrev>).</p><p><bold>Paratypes.</bold> 9♀, 5♂: same locality and information as holotype (7♀, 3♂ <abbrev xmlns:xlink="http://www.w3.org/1999/xlink" content-type="institution" xlink:title="France, Montpellier. Centre de Biologie pour la Gestion des Populations Emmanuelle Artige" xlink:type="simple">CBGP</abbrev>; 1♀, 1♂ <named-content xmlns:xlink="http://www.w3.org/1999/xlink" content-type="dwc:institutional_code" xlink:type="simple">SAMC</named-content>; 1♀, 1♂ <named-content xmlns:xlink="http://www.w3.org/1999/xlink" content-type="dwc:institutional_code" xlink:type="simple">RPSP</named-content>).</p><!--PageBreak--></tp:treatment-sec><tp:treatment-sec sec-type="Diagnosis"><title>Diagnosis.</title><p>Antenna with one anellus. Funicular segments mostly transverse. Mesoscutum and mesoscutellum sculpture reticulate. Prosternal posterior margin not medially acute. Propodeum with a depressed median line. Length of the ovipositor sheaths 0.3× body length.</p></tp:treatment-sec><tp:treatment-sec sec-type="Description"><title>Description.</title><p><italic>Female. Size and colour.</italic> Body length 1.6 mm. Length of the ovipositor sheaths 0.45 mm. Head, mesosoma, and metasoma black, slightly green. Metallic lustre faint. Antennae and legs yellow, forecoxae brown.</p><p><italic>Head.</italic> Scape 3.5× as long as wide. Antenna with one anellus. Funicular segments mostly transverse. Terminal antennomere inconspicuous. Antennae inserted just below the middle line of compound eyes. Supraclypeal area higher than clypeus, wide. Face sculpture reticulate. Scrobe without a median longitudinal sulcus.</p><p><italic>Mesosoma.</italic> Pronotum sculpture reticulate. Pronotum not elongated, 1.5× as long as wide in lateral view or less. Prosternal posterior margin not medially acute. Mesoscutum and mesoscutellum sculpture reticulate. Notauli complete. Frenal sulcus crenulated. Metascutellum long, rectangular to trapezoidal. Anterior margin of propodeum smooth. Propodeum sculpture slightly reticulate to smooth. Propodeum with a depressed median line.</p><!--PageBreak--><p><italic>Metasoma.</italic> Length of the ovipositor sheaths 0.3× body length.</p><p><italic>Male.</italic> Similar to female except the following characters: Mesosoma and metasoma yellow. Mesoscutum, axillae, axillulae, and dorsal metasoma partially brown black, with faint metallic lustre. Legs completely yellow. Pedicel and funicular segments slender. Antenna more setose. Pronotum slender.</p></tp:treatment-sec><tp:treatment-sec sec-type="Etymology"><title>Etymology.</title><p>The specific name is dedicated to our friend and colleague Rodrigo Augusto Santinelo Pereira due to his excellent and pioneering work on fig wasps and <italic><tp:taxon-name><tp:taxon-name-part taxon-name-part-type="genus">Ficus</tp:taxon-name-part></tp:taxon-name></italic> in Brazil.</p></tp:treatment-sec><tp:treatment-sec sec-type="Biology"><title>Biology.</title><p>Collected from syconia of <italic><tp:taxon-name><tp:taxon-name-part taxon-name-part-type="genus">Ficus</tp:taxon-name-part> <tp:taxon-name-part taxon-name-part-type="species">pallescens</tp:taxon-name-part></tp:taxon-name></italic> L., the form with small leaves (see <xref ref-type="bibr" rid="B2">Berg and Corner 2005</xref>).</p></tp:treatment-sec><tp:treatment-sec><!--Section generated to contain objects referenced in tp:taxon-treatment.--><fig id="F7" position="float" orientation="portrait"><label>Figure 7.</label><caption><p><italic><tp:taxon-name><tp:taxon-name-part taxon-name-part-type="genus">Conidarnes</tp:taxon-name-part> <tp:taxon-name-part taxon-name-part-type="species">santineloi</tp:taxon-name-part></tp:taxon-name></italic> sp. n. female. <bold>A</bold> <italic>habitus</italic> lateral view <bold>B</bold> antenna <bold>C</bold> head in frontal view <bold>D</bold> head in dorsal view <bold>E</bold> mesosoma in lateral view <bold>F</bold> mesosoma in dorsal view.</p></caption><graphic xmlns:xlink="http://www.w3.org/1999/xlink" xlink:href="zookeys-539-119-g007.jpg" position="float" orientation="portrait" xlink:type="simple" id="oo_65841.jpg"/></fig><fig id="F8" position="float" orientation="portrait"><label>Figure 8.</label><caption><p><italic><tp:taxon-name><tp:taxon-name-part taxon-name-part-type="genus">Conidarnes</tp:taxon-name-part> <tp:taxon-name-part taxon-name-part-type="species">santineloi</tp:taxon-name-part></tp:taxon-name></italic> sp. n. female. <bold>A</bold> propodeum and terminal mesosoma in dorsal view <bold>B</bold> prosternum <bold>C</bold> wing <bold>D</bold> detail of venation.</p></caption><graphic xmlns:xlink="http://www.w3.org/1999/xlink" xlink:href="zookeys-539-119-g008.jpg" position="float" orientation="portrait" xlink:type="simple" id="oo_65842.jpg"/></fig><fig id="F9" position="float" orientation="portrait"><label>Figure 9.</label><caption><p><italic><tp:taxon-name><tp:taxon-name-part taxon-name-part-type="genus">Conidarnes</tp:taxon-name-part> <tp:taxon-name-part taxon-name-part-type="species">santineloi</tp:taxon-name-part></tp:taxon-name></italic> sp. n. male. <bold>A</bold> <italic>habitus</italic> lateral view <bold>B</bold> antenna <bold>C</bold> head in frontal view <bold>D</bold> mesosoma in dorsal view.</p></caption><graphic xmlns:xlink="http://www.w3.org/1999/xlink" xlink:href="zookeys-539-119-g009.jpg" position="float" orientation="portrait" xlink:type="simple" id="oo_65843.jpg"/></fig></tp:treatment-sec><ref-list><ref id="B2"><mixed-citation xmlns:xlink="http://www.w3.org/1999/xlink" xlink:type="simple"><person-group><name name-style="western"><surname>Berg</surname><given-names>CC</given-names></name><name name-style="western"><surname>Corner</surname><given-names>EJH</given-names></name></person-group> (<year>2005</year>) <source><tp:taxon-name><tp:taxon-name-part taxon-name-part-type="family">Moraceae</tp:taxon-name-part></tp:taxon-name> - <italic><tp:taxon-name><tp:taxon-name-part taxon-name-part-type="genus">Ficus</tp:taxon-name-part></tp:taxon-name></italic>. Flora Malesiana Series I (Seed Plants)</source>. <publisher-name>National Herbarium of the Netherlands</publisher-name>, <publisher-loc>Leiden</publisher-loc>. </mixed-citation></ref></ref-list></tp:taxon-treatment>
