# Supplementary material for: Conidarnes, a new oriental genus of Sycophaginae (Hymenoptera, Agaonidae) associated with Ficus section Conosycea (Moraceae)
Source: Zookeys. 2015 Nov 23;(539):119–45. doi: 10.3897/zookeys.539.6529 (PMC4714059; doi:10.3897/zookeys.539.6529)
Supplement: XML Treatment for Conidarnes subtectae [file zookeys.539.6529-treatment6.xml]

<!DOCTYPE tp:taxon-treatment
  PUBLIC "-//TaxonX//DTD Taxonomic Treatment Publishing DTD v0 20100105//EN" "tax-treatment-NSO.dtd">
<tp:taxon-treatment xmlns:tp="http://www.plazi.org/taxpub"><tp:treatment-meta><kwd-group><label>Taxon classification</label><kwd><named-content content-type="kingdom">Animalia</named-content></kwd><kwd><named-content content-type="order">Hymenoptera</named-content></kwd><kwd><named-content content-type="family">Agaonidae</named-content></kwd></kwd-group><mixed-citation publication-type="journal"><person-group><name><surname>Farache</surname><given-names>Fernando Henrique Antoniolli</given-names></name><name><surname>Rasplus</surname><given-names>Jean-Yves</given-names></name></person-group><article-title><italic><tp:taxon-name><tp:taxon-name-part taxon-name-part-type="genus">Conidarnes</tp:taxon-name-part></tp:taxon-name></italic>, a new oriental genus of <tp:taxon-name><tp:taxon-name-part taxon-name-part-type="subfamily">Sycophaginae</tp:taxon-name-part></tp:taxon-name> (<tp:taxon-name><tp:taxon-name-part taxon-name-part-type="order">Hymenoptera</tp:taxon-name-part></tp:taxon-name>, <tp:taxon-name><tp:taxon-name-part taxon-name-part-type="family">Agaonidae</tp:taxon-name-part></tp:taxon-name>) associated with <italic><tp:taxon-name><tp:taxon-name-part taxon-name-part-type="genus">Ficus</tp:taxon-name-part></tp:taxon-name></italic> section <italic><tp:taxon-name><tp:taxon-name-part taxon-name-part-type="genus">Conosycea</tp:taxon-name-part></tp:taxon-name></italic> (<tp:taxon-name><tp:taxon-name-part taxon-name-part-type="family">Moraceae</tp:taxon-name-part></tp:taxon-name>)</article-title><source>Zookeys</source><day>23</day><month>11</month><year>2015</year><volume>2015</volume><issue>539</issue><fpage>119</fpage><lpage>145</lpage><pub-id pub-id-type="doi">10.3897/zookeys.539.6529</pub-id></mixed-citation></tp:treatment-meta><tp:nomenclature><tp:taxon-name>
                            <tp:taxon-name-part taxon-name-part-type="genus">Conidarnes</tp:taxon-name-part>
                            <tp:taxon-name-part taxon-name-part-type="species">subtectae</tp:taxon-name-part>
                        <object-id xmlns:xlink="http://www.w3.org/1999/xlink" content-type="zoobank" xlink:type="simple">urn:lsid:zoobank.org:act:1843245F-8200-48ED-A02C-0B7460D740A9</object-id></tp:taxon-name><tp:taxon-authority>Farache &amp; Rasplus</tp:taxon-authority><tp:taxon-status xmlns:xlink="http://www.w3.org/1999/xlink" xlink:type="simple">sp. n.</tp:taxon-status><xref ref-type="fig" rid="F10">Figs 10</xref><xref ref-type="fig" rid="F11">, 11</xref></tp:nomenclature><tp:treatment-sec sec-type="Holotype"><title>Holotype.</title><p>♀: <bold>BRUNEI</bold>: Temburong, Kuala Belalong, <named-content xmlns:xlink="http://www.w3.org/1999/xlink" content-type="dwc:verbatimCoordinates" xlink:type="simple">4.538° 115.159°</named-content>, 105m, 23.IV.1997, Hossaert-Mckey M., ex <italic><tp:taxon-name><tp:taxon-name-part taxon-name-part-type="genus">Ficus</tp:taxon-name-part> <tp:taxon-name-part taxon-name-part-type="species">subtecta</tp:taxon-name-part></tp:taxon-name></italic>, n° JRAS00117 (<abbrev xmlns:xlink="http://www.w3.org/1999/xlink" content-type="institution" xlink:title="France, Montpellier. Centre de Biologie pour la Gestion des Populations Emmanuelle Artige" xlink:type="simple">CBGP</abbrev>).</p></tp:treatment-sec><tp:treatment-sec sec-type="Diagnosis"><title>Diagnosis.</title><p>Antenna with two anelli. Funicular segments mostly as long as wide or slightly longer than wide. Antennae inserted just below the middle line of compound eyes. Supraclypeal area wide. Mesoscutum and mesoscutellum reticulate. Length of the ovipositor sheaths 0.9× body length.</p></tp:treatment-sec><tp:treatment-sec sec-type="Description"><title>Description.</title><p><italic>Female. Size and colour.</italic> Body length 1.8 mm. Length of the ovipositor sheaths 1.6 mm. Antennae yellow. Head and mesosoma black, with faint blue, green, and orange metallic lustre. Legs mostly yellow distally. Coxae almost concolorous with body. Femora yellow brown. Metasoma dark brown.</p><p><italic>Head.</italic> Scape 4.8× as long as wide. Antenna with two anelli. Proximal anellus longer than distal anellus. Funicular segments mostly as long as wide or slightly longer than wide. Terminal antennomere conspicuous. Antennae inserted just below the middle line of compound eyes. Supraclypeal area higher than clypeus, and wide. Face sculpture reticulate. Scrobe without a median longitudinal sulcus.</p><p><italic>Mesosoma.</italic> Pronotum sculpture reticulate. Pronotum elongated, nearly twice as long as high in lateral view. Mesoscutum and mesoscutellum sculpture reticulate. Notauli complete. Frenal sulcus crenulated. Metascutellum long, rectangular to trapezoidal. Anterior margin of propodeum crenulated. Propodeum sculpture reticulate. Propodeum with a depressed median line.</p><p><italic>Metasoma.</italic> Length of the ovipositor sheaths 0.9× body length.</p><p><italic>Male.</italic> Unknown.</p></tp:treatment-sec><tp:treatment-sec sec-type="Etymology"><title>Etymology.</title><p>The specific name refers to the host fig species.</p></tp:treatment-sec><tp:treatment-sec sec-type="Biology"><title>Biology.</title><p>Reared from syconia of <italic><tp:taxon-name><tp:taxon-name-part taxon-name-part-type="genus">Ficus</tp:taxon-name-part> <tp:taxon-name-part taxon-name-part-type="species">subtecta</tp:taxon-name-part></tp:taxon-name></italic> Corner</p></tp:treatment-sec><tp:treatment-sec><!--Section generated to contain objects referenced in tp:taxon-treatment.--><fig id="F10" position="float" orientation="portrait"><label>Figure 10.</label><caption><p><italic><tp:taxon-name><tp:taxon-name-part taxon-name-part-type="genus">Conidarnes</tp:taxon-name-part> <tp:taxon-name-part taxon-name-part-type="species">subtectae</tp:taxon-name-part></tp:taxon-name></italic> sp. n. female. <bold>A</bold> <italic>habitus</italic> lateral view <bold>B</bold> antenna <bold>C</bold> antenna, detail <bold>D</bold> head in frontal view <bold>E</bold> head in dorsal view <bold>F</bold> mesosoma in lateral view.</p></caption><graphic xmlns:xlink="http://www.w3.org/1999/xlink" xlink:href="zookeys-539-119-g010.jpg" position="float" orientation="portrait" xlink:type="simple" id="oo_65844.jpg"/></fig><fig id="F11" position="float" orientation="portrait"><label>Figure 11.</label><caption><p><italic><tp:taxon-name><tp:taxon-name-part taxon-name-part-type="genus">Conidarnes</tp:taxon-name-part> <tp:taxon-name-part taxon-name-part-type="species">subtectae</tp:taxon-name-part></tp:taxon-name></italic> sp. n. female. <bold>A</bold> mesosoma in dorsal view <bold>B</bold> propodeum and terminal mesosoma in dorsal view <bold>C</bold> wing <bold>D</bold> detail of venation.</p></caption><graphic xmlns:xlink="http://www.w3.org/1999/xlink" xlink:href="zookeys-539-119-g011.jpg" position="float" orientation="portrait" xlink:type="simple" id="oo_65845.jpg"/></fig></tp:treatment-sec></tp:taxon-treatment>
