# Supplementary material for: Conidarnes, a new oriental genus of Sycophaginae (Hymenoptera, Agaonidae) associated with Ficus section Conosycea (Moraceae)
Source: Zookeys. 2015 Nov 23;(539):119–45. doi: 10.3897/zookeys.539.6529 (PMC4714059; doi:10.3897/zookeys.539.6529)
Supplement: XML Treatment for Conidarnes sulcata [file zookeys.539.6529-treatment7.xml]

<!DOCTYPE tp:taxon-treatment
  PUBLIC "-//TaxonX//DTD Taxonomic Treatment Publishing DTD v0 20100105//EN" "tax-treatment-NSO.dtd">
<tp:taxon-treatment xmlns:tp="http://www.plazi.org/taxpub"><tp:treatment-meta><kwd-group><label>Taxon classification</label><kwd><named-content content-type="kingdom">Animalia</named-content></kwd><kwd><named-content content-type="order">Hymenoptera</named-content></kwd><kwd><named-content content-type="family">Agaonidae</named-content></kwd></kwd-group><mixed-citation publication-type="journal"><person-group><name><surname>Farache</surname><given-names>Fernando Henrique Antoniolli</given-names></name><name><surname>Rasplus</surname><given-names>Jean-Yves</given-names></name></person-group><article-title><italic><tp:taxon-name><tp:taxon-name-part taxon-name-part-type="genus">Conidarnes</tp:taxon-name-part></tp:taxon-name></italic>, a new oriental genus of <tp:taxon-name><tp:taxon-name-part taxon-name-part-type="subfamily">Sycophaginae</tp:taxon-name-part></tp:taxon-name> (<tp:taxon-name><tp:taxon-name-part taxon-name-part-type="order">Hymenoptera</tp:taxon-name-part></tp:taxon-name>, <tp:taxon-name><tp:taxon-name-part taxon-name-part-type="family">Agaonidae</tp:taxon-name-part></tp:taxon-name>) associated with <italic><tp:taxon-name><tp:taxon-name-part taxon-name-part-type="genus">Ficus</tp:taxon-name-part></tp:taxon-name></italic> section <italic><tp:taxon-name><tp:taxon-name-part taxon-name-part-type="genus">Conosycea</tp:taxon-name-part></tp:taxon-name></italic> (<tp:taxon-name><tp:taxon-name-part taxon-name-part-type="family">Moraceae</tp:taxon-name-part></tp:taxon-name>)</article-title><source>Zookeys</source><day>23</day><month>11</month><year>2015</year><volume>2015</volume><issue>539</issue><fpage>119</fpage><lpage>145</lpage><pub-id pub-id-type="doi">10.3897/zookeys.539.6529</pub-id></mixed-citation></tp:treatment-meta><tp:nomenclature><tp:taxon-name>
                            <tp:taxon-name-part taxon-name-part-type="genus">Conidarnes</tp:taxon-name-part>
                            <tp:taxon-name-part taxon-name-part-type="species">sulcata</tp:taxon-name-part>
                        <object-id xmlns:xlink="http://www.w3.org/1999/xlink" content-type="zoobank" xlink:type="simple">http://zoobank.org/4584C240-8A1A-4722-9BC7-8B18DDFC6833</object-id></tp:taxon-name><tp:taxon-authority>Farache &amp; Rasplus</tp:taxon-authority><tp:taxon-status xmlns:xlink="http://www.w3.org/1999/xlink" xlink:type="simple">sp. n.</tp:taxon-status><xref ref-type="fig" rid="F12">Figs 12</xref><xref ref-type="fig" rid="F13">, 13</xref></tp:nomenclature><tp:treatment-sec sec-type="Holotype"><title>Holotype.</title><p>♀: <bold>CHINA: Yunnan</bold>: Luxi county, Mang Hai town, <named-content xmlns:xlink="http://www.w3.org/1999/xlink" content-type="dwc:verbatimCoordinates" xlink:type="simple">24.53° 102.54°</named-content>, 1750m, 28.IV.2006, Rasplus J.Y.; Peng Y.Q. &amp; Yang D.R., ex <italic><tp:taxon-name><tp:taxon-name-part taxon-name-part-type="genus">Ficus</tp:taxon-name-part> <tp:taxon-name-part taxon-name-part-type="species">altissima</tp:taxon-name-part></tp:taxon-name></italic>, n° JRAS01616_04 (<abbrev xmlns:xlink="http://www.w3.org/1999/xlink" content-type="institution" xlink:title="France, Montpellier. Centre de Biologie pour la Gestion des Populations Emmanuelle Artige" xlink:type="simple">CBGP</abbrev>).</p><!--PageBreak--><p><bold>Paratypes.</bold> 7♂: <bold>CHINA: Yunnan</bold>: Cheng Zhi village, <named-content xmlns:xlink="http://www.w3.org/1999/xlink" content-type="dwc:verbatimCoordinates" xlink:type="simple">21.92° 101.24°</named-content>, 540m, 6♂, 9.IV.2002, Gu H.Y. &amp; Rasplus J.Y., ex <italic><tp:taxon-name><tp:taxon-name-part taxon-name-part-type="genus">Ficus</tp:taxon-name-part> <tp:taxon-name-part taxon-name-part-type="species">altissima</tp:taxon-name-part></tp:taxon-name></italic>, n° JRAS0875 (5 ♂ <abbrev xmlns:xlink="http://www.w3.org/1999/xlink" content-type="institution" xlink:title="France, Montpellier. Centre de Biologie pour la Gestion des Populations Emmanuelle Artige" xlink:type="simple">CBGP</abbrev>; 1♂ <named-content xmlns:xlink="http://www.w3.org/1999/xlink" content-type="dwc:institutional_code" xlink:type="simple">SAMC</named-content>); <bold>Yunnan</bold>: Luxi county, Mang Hai town <named-content xmlns:xlink="http://www.w3.org/1999/xlink" content-type="dwc:verbatimCoordinates" xlink:type="simple">24.53° 102.54°</named-content>, 1750m, 1♂, 28.IV.2006, Rasplus J.Y.; Peng Y.Q. &amp; Yang D.R., ex <italic><tp:taxon-name><tp:taxon-name-part taxon-name-part-type="genus">Ficus</tp:taxon-name-part> <tp:taxon-name-part taxon-name-part-type="species">altissima</tp:taxon-name-part></tp:taxon-name></italic>, n° JRAS01616_04 (<abbrev xmlns:xlink="http://www.w3.org/1999/xlink" content-type="institution" xlink:title="France, Montpellier. Centre de Biologie pour la Gestion des Populations Emmanuelle Artige" xlink:type="simple">CBGP</abbrev>).</p></tp:treatment-sec><tp:treatment-sec sec-type="Diagnosis"><title>Diagnosis.</title><p>Scrobe with a median longitudinal sulcus, extending from median ocellus to interantennal area. Mesoscutum and mesoscutellum sculpture mostly smooth. Lateral area of the mesoscutum mostly engraved reticulate. Propodeum sculpture smooth, slightly engraved alutaceous near spiracles. Propodeum without a median line. Length of the ovipositor sheaths 1× body length.</p></tp:treatment-sec><tp:treatment-sec sec-type="Description"><title>Description.</title><p><italic>Female. Size and colour.</italic> Body length 2.7 mm. Length of the ovipositor sheaths 2.6 mm. Antennae yellow. Head with metallic lustre, mostly green, slightly orange and blue. Mesosoma mostly brown, with faint metallic lustre, green and blue. Legs mostly brown, tarsal segments and foretibia yellow. Metasoma dark brown.</p><p><italic>Head.</italic> Scape 4.6× as long as wide. Antenna with two anelli. Proximal anellus nearly as long as distal anellus. Funicular segments mostly transverse. Terminal antennomere conspicuous. Antennae inserted at the lower line of compound eyes. Supraclypeal area inconspicuous. Face sculpture mostly reticulate, smooth near scrobe. Scrobe with a median longitudinal sulcus, extending from median ocellus to interantennal area.</p><!--PageBreak--><p><italic>Mesosoma.</italic> Pronotum sculpture alutaceous, engraved. Pronotum elongated, nearly twice as long as high in lateral view. Prosternal posterior margin medially acute. Mesoscutum and mesoscutellum sculpture mostly smooth. Lateral area of the mesoscutum mostly engraved reticulate. Notauli complete. Frenal sulcus smooth. Metascutellum as long as frenum, smooth, and not well delimited laterally. Anterior margin of propodeum smooth. Propodeum sculpture smooth, slightly engraved alutaceous near spiracles. Propodeum without a median line.</p><!--PageBreak--><p><italic>Metasoma.</italic> Length of the ovipositor sheaths 1× body length.</p><p><italic>Male.</italic> Similar to female except the following characters: Mesosoma and metasoma mostly yellow. Axillulae, metanotum, and propodeum mostly brown. Some metasomal segments slightly brown dorsally. Scape and pedicel shorter, funicular segments more transverse. Antenna more setose.</p></tp:treatment-sec><tp:treatment-sec sec-type="Etymology"><title>Etymology.</title><p>The specific name refers to the longitudinal sulcus separating the scrobal cavity in this species.</p><!--PageBreak--></tp:treatment-sec><tp:treatment-sec sec-type="Biology"><title>Biology.</title><p>Reared from syconia of <italic><tp:taxon-name><tp:taxon-name-part taxon-name-part-type="genus">Ficus</tp:taxon-name-part> <tp:taxon-name-part taxon-name-part-type="species">altissima</tp:taxon-name-part></tp:taxon-name></italic> Blume.</p></tp:treatment-sec><tp:treatment-sec sec-type="Comments"><title>Comments.</title><p><italic><tp:taxon-name><tp:taxon-name-part taxon-name-part-type="genus">Conidarnes</tp:taxon-name-part> <tp:taxon-name-part taxon-name-part-type="species">sulcata</tp:taxon-name-part></tp:taxon-name></italic> was included in the phylogenetic analyses by <xref ref-type="bibr" rid="B8">Cruaud et al. (2011b)</xref>. It was referred to as <italic><tp:taxon-name><tp:taxon-name-part taxon-name-part-type="genus">Conidarnes</tp:taxon-name-part></tp:taxon-name></italic> ex <italic><tp:taxon-name><tp:taxon-name-part taxon-name-part-type="genus">Ficus</tp:taxon-name-part> <tp:taxon-name-part taxon-name-part-type="species">altissima</tp:taxon-name-part></tp:taxon-name></italic> (China) 1616_04w01x. The following markers are available in GenBank for this species: COI (<ext-link xmlns:xlink="http://www.w3.org/1999/xlink" ext-link-type="gen" xlink:href="JN001522.1" xlink:type="simple">JN001522.1</ext-link>), CytB (<ext-link xmlns:xlink="http://www.w3.org/1999/xlink" ext-link-type="gen" xlink:href="JN001596.1" xlink:type="simple">JN001596.1</ext-link>), EF1a (<ext-link xmlns:xlink="http://www.w3.org/1999/xlink" ext-link-type="gen" xlink:href="JN001659.1" xlink:type="simple">JN001659.1</ext-link>), and rRNA 28S (<ext-link xmlns:xlink="http://www.w3.org/1999/xlink" ext-link-type="gen" xlink:href="JN001493.1" xlink:type="simple">JN001493.1</ext-link>).</p></tp:treatment-sec><tp:treatment-sec><!--Section generated to contain objects referenced in tp:taxon-treatment.--><fig id="F12" position="float" orientation="portrait"><label>Figure 12.</label><caption><p><italic><tp:taxon-name><tp:taxon-name-part taxon-name-part-type="genus">Conidarnes</tp:taxon-name-part> <tp:taxon-name-part taxon-name-part-type="species">sulcata</tp:taxon-name-part></tp:taxon-name></italic> sp. n. female. <bold>A</bold> <italic>habitus</italic> lateral view <bold>B</bold> antenna <bold>C</bold> head in frontal view <bold>D</bold> mesosoma in dorsal view <bold>E</bold> propodeum and terminal mesosoma in dorsal view <bold>F</bold> detail of venation. Images by Gunther Fleck.</p></caption><graphic xmlns:xlink="http://www.w3.org/1999/xlink" xlink:href="zookeys-539-119-g012.jpg" position="float" orientation="portrait" xlink:type="simple" id="oo_65846.jpg"/></fig><fig id="F13" position="float" orientation="portrait"><label>Figure 13.</label><caption><p><italic><tp:taxon-name><tp:taxon-name-part taxon-name-part-type="genus">Conidarnes</tp:taxon-name-part> <tp:taxon-name-part taxon-name-part-type="species">sulcata</tp:taxon-name-part></tp:taxon-name></italic> sp. n. male. <bold>A</bold> <italic>habitus</italic> lateral view <bold>B</bold> antenna <bold>C</bold> head in frontal view <bold>D</bold> mesosoma in dorsal view <bold>E</bold> propodeum and terminal mesosoma in dorsal view <bold>F</bold> wing. Photographs by Gunther Fleck.</p></caption><graphic xmlns:xlink="http://www.w3.org/1999/xlink" xlink:href="zookeys-539-119-g013.jpg" position="float" orientation="portrait" xlink:type="simple" id="oo_65847.jpg"/></fig></tp:treatment-sec><ref-list><ref id="B8"><mixed-citation xmlns:xlink="http://www.w3.org/1999/xlink" xlink:type="simple"><person-group><name name-style="western"><surname>Cruaud</surname><given-names>A</given-names></name><name name-style="western"><surname>Jabbour-Zahab</surname><given-names>R</given-names></name><name name-style="western"><surname>Genson</surname><given-names>G</given-names></name><name name-style="western"><surname>Kjellberg</surname><given-names>F</given-names></name><name name-style="western"><surname>Kobmoo</surname><given-names>N</given-names></name><name name-style="western"><surname>van Noort</surname><given-names>S</given-names></name><name name-style="western"><surname>Yang</surname><given-names>D-R</given-names></name><name name-style="western"><surname>Peng</surname><given-names>Y-Q</given-names></name><name name-style="western"><surname>Ubaidillah</surname><given-names>R</given-names></name><name name-style="western"><surname>Hanson</surname><given-names>PE</given-names></name><name name-style="western"><surname>Santos-Mattos</surname><given-names>O</given-names></name><name name-style="western"><surname>Farache</surname><given-names>FHA</given-names></name><name name-style="western"><surname>Pereira</surname><given-names>RAS</given-names></name><name name-style="western"><surname>Kerdelhue</surname><given-names>C</given-names></name><name name-style="western"><surname>Rasplus</surname><given-names>J-Y</given-names></name></person-group> (<year>2011b</year>) <article-title>Phylogeny and evolution of life-history strategies in the <tp:taxon-name><tp:taxon-name-part taxon-name-part-type="subfamily">Sycophaginae</tp:taxon-name-part></tp:taxon-name> non-pollinating fig wasps (<tp:taxon-name><tp:taxon-name-part taxon-name-part-type="order">Hymenoptera</tp:taxon-name-part></tp:taxon-name>, <tp:taxon-name><tp:taxon-name-part taxon-name-part-type="superfamily">Chalcidoidea</tp:taxon-name-part></tp:taxon-name>).</article-title> <source>BMC Evolutionary Biology</source> <volume>11</volume>: <elocation-id>178</elocation-id>. doi: <ext-link xlink:type="simple" ext-link-type="doi" xlink:href="10.1186/1471-2148-11-178">10.1186/1471-2148-11-178</ext-link> </mixed-citation></ref></ref-list></tp:taxon-treatment>
