# Supplementary material for: Conidarnes, a new oriental genus of Sycophaginae (Hymenoptera, Agaonidae) associated with Ficus section Conosycea (Moraceae)
Source: Zookeys. 2015 Nov 23;(539):119–45. doi: 10.3897/zookeys.539.6529 (PMC4714059; doi:10.3897/zookeys.539.6529)
Supplement: XML Treatment for Conidarnes sumatranae [file zookeys.539.6529-treatment8.xml]

<!DOCTYPE tp:taxon-treatment
  PUBLIC "-//TaxonX//DTD Taxonomic Treatment Publishing DTD v0 20100105//EN" "tax-treatment-NSO.dtd">
<tp:taxon-treatment xmlns:tp="http://www.plazi.org/taxpub"><tp:treatment-meta><kwd-group><label>Taxon classification</label><kwd><named-content content-type="kingdom">Animalia</named-content></kwd><kwd><named-content content-type="order">Hymenoptera</named-content></kwd><kwd><named-content content-type="family">Agaonidae</named-content></kwd></kwd-group><mixed-citation publication-type="journal"><person-group><name><surname>Farache</surname><given-names>Fernando Henrique Antoniolli</given-names></name><name><surname>Rasplus</surname><given-names>Jean-Yves</given-names></name></person-group><article-title><italic><tp:taxon-name><tp:taxon-name-part taxon-name-part-type="genus">Conidarnes</tp:taxon-name-part></tp:taxon-name></italic>, a new oriental genus of <tp:taxon-name><tp:taxon-name-part taxon-name-part-type="subfamily">Sycophaginae</tp:taxon-name-part></tp:taxon-name> (<tp:taxon-name><tp:taxon-name-part taxon-name-part-type="order">Hymenoptera</tp:taxon-name-part></tp:taxon-name>, <tp:taxon-name><tp:taxon-name-part taxon-name-part-type="family">Agaonidae</tp:taxon-name-part></tp:taxon-name>) associated with <italic><tp:taxon-name><tp:taxon-name-part taxon-name-part-type="genus">Ficus</tp:taxon-name-part></tp:taxon-name></italic> section <italic><tp:taxon-name><tp:taxon-name-part taxon-name-part-type="genus">Conosycea</tp:taxon-name-part></tp:taxon-name></italic> (<tp:taxon-name><tp:taxon-name-part taxon-name-part-type="family">Moraceae</tp:taxon-name-part></tp:taxon-name>)</article-title><source>Zookeys</source><day>23</day><month>11</month><year>2015</year><volume>2015</volume><issue>539</issue><fpage>119</fpage><lpage>145</lpage><pub-id pub-id-type="doi">10.3897/zookeys.539.6529</pub-id></mixed-citation></tp:treatment-meta><tp:nomenclature><tp:taxon-name>
                            <tp:taxon-name-part taxon-name-part-type="genus">Conidarnes</tp:taxon-name-part>
                            <tp:taxon-name-part taxon-name-part-type="species">sumatranae</tp:taxon-name-part>
                        <object-id xmlns:xlink="http://www.w3.org/1999/xlink" content-type="zoobank" xlink:type="simple">http://zoobank.org/105F5966-EDA7-483F-9908-50A47BBE8A04</object-id></tp:taxon-name><tp:taxon-authority>Farache &amp; Rasplus</tp:taxon-authority><tp:taxon-status xmlns:xlink="http://www.w3.org/1999/xlink" xlink:type="simple">sp. n.</tp:taxon-status><xref ref-type="fig" rid="F14">Figs 14</xref><xref ref-type="fig" rid="F15">, 15</xref><!--PageBreak--></tp:nomenclature><tp:treatment-sec sec-type="Holotype"><title>Holotype.</title><p>♀: <bold>INDONESIA: Sulawesi</bold>: Pattunuang, <named-content xmlns:xlink="http://www.w3.org/1999/xlink" content-type="dwc:verbatimCoordinates" xlink:type="simple">–5.059° 119.718°</named-content>, 180m, 27.VIII.2007, Rasplus J.Y., ex <italic><tp:taxon-name><tp:taxon-name-part taxon-name-part-type="genus">Ficus</tp:taxon-name-part> <tp:taxon-name-part taxon-name-part-type="species">sumatrana</tp:taxon-name-part></tp:taxon-name></italic>, n° JRAS02085_0202 (<abbrev xmlns:xlink="http://www.w3.org/1999/xlink" content-type="institution" xlink:title="France, Montpellier. Centre de Biologie pour la Gestion des Populations Emmanuelle Artige" xlink:type="simple">CBGP</abbrev>).</p><p><bold>Paratypes.</bold> 1♂: same locality and information as holotype, n°JRAS02085_0201 (<abbrev xmlns:xlink="http://www.w3.org/1999/xlink" content-type="institution" xlink:title="France, Montpellier. Centre de Biologie pour la Gestion des Populations Emmanuelle Artige" xlink:type="simple">CBGP</abbrev>).</p></tp:treatment-sec><tp:treatment-sec sec-type="Diagnosis"><title>Diagnosis.</title><p>Antennae inserted near the middle line of compound eyes. Funicular segments mostly as long as wide or slightly longer than wide. Mesoscutum and mesoscutellum sculpture reticulate. Propodeum with a reticulate median line, slightly striate, and thicker near anterior margin. Length of the ovipositor sheaths 0.4× body length.</p></tp:treatment-sec><tp:treatment-sec sec-type="Description"><title>Description.</title><p><italic>Female. Size and colour.</italic> Body length 1.9 mm. Length of the ovipositor sheaths 0.8 mm. Antennae yellow. Head and mesosoma black, with green and blue metallic lustre. Legs mostly yellow, forecoxae concolorous with body. Hindcoxae proximally concolorous with body. Metasoma dark brown.</p><p><italic>Head.</italic> Scape 3.5× as long as wide. Antenna with two anelli. Proximal anellus longer than distal anellus. Funicular segments mostly as long as wide or slightly longer than wide. Terminal antennomere inconspicuous. Antennae inserted near the middle line of compound eyes. Supraclypeal area higher than clypeus and narrow. Face sculpture reticulate. Scrobe without a median longitudinal sulcus.</p><p><italic>Mesosoma.</italic> Pronotum sculpture reticulate. Pronotum elongated, nearly twice as long as high in lateral view. Mesoscutum and mesoscutellum sculpture reticulate. Notauli complete. Frenal sulcus crenulated. Metascutellum long, rectangular to trapezoidal. Anterior margin of propodeum crenulated. Propodeum sculpture reticulate. Propodeum with a reticulate median line, slightly striate, and thicker near anterior margin.</p><p><italic>Metasoma.</italic> Length of the ovipositor sheaths 0.4× body length.</p><p><italic>Male.</italic> Similar to female, but slightly smaller.</p></tp:treatment-sec><tp:treatment-sec sec-type="Etymology"><title>Etymology.</title><p>The specific name refers to the host species.</p></tp:treatment-sec><tp:treatment-sec sec-type="Biology"><title>Biology.</title><p>Reared from syconia of <italic><tp:taxon-name><tp:taxon-name-part taxon-name-part-type="genus">Ficus</tp:taxon-name-part> <tp:taxon-name-part taxon-name-part-type="species">sumatrana</tp:taxon-name-part></tp:taxon-name></italic> Miq.</p></tp:treatment-sec><tp:treatment-sec sec-type="Comments"><title>Comments.</title><p><italic><tp:taxon-name><tp:taxon-name-part taxon-name-part-type="genus">Conidarnes</tp:taxon-name-part> <tp:taxon-name-part taxon-name-part-type="species">sumatranae</tp:taxon-name-part></tp:taxon-name></italic> was included in several phylogenetic analyses (<xref ref-type="bibr" rid="B7">Cruaud et al. 2011a</xref>; <xref ref-type="bibr" rid="B8">Cruaud et al. 2011b</xref>; <xref ref-type="bibr" rid="B12">Farache et al. 2013</xref>) and was referred as <italic><tp:taxon-name><tp:taxon-name-part taxon-name-part-type="genus">Conidarnes</tp:taxon-name-part></tp:taxon-name></italic> sp. ex <italic><tp:taxon-name><tp:taxon-name-part taxon-name-part-type="genus">Ficus</tp:taxon-name-part> <tp:taxon-name-part taxon-name-part-type="species">sumatrana</tp:taxon-name-part></tp:taxon-name></italic> 2085_02w01a or as Undescribed genus sp. ex. <italic><tp:taxon-name><tp:taxon-name-part taxon-name-part-type="genus">Ficus</tp:taxon-name-part> <tp:taxon-name-part taxon-name-part-type="species">sumatrana</tp:taxon-name-part></tp:taxon-name></italic> (2085_02w01a). The following molecular markers are available in GenBank for this species: COI (<ext-link xmlns:xlink="http://www.w3.org/1999/xlink" ext-link-type="gen" xlink:href="HM770620.1" xlink:type="simple">HM770620.1</ext-link>), CytB (<ext-link xmlns:xlink="http://www.w3.org/1999/xlink" ext-link-type="gen" xlink:href="HM770576.1" xlink:type="simple">HM770576.1</ext-link>), EF1a (<ext-link xmlns:xlink="http://www.w3.org/1999/xlink" ext-link-type="gen" xlink:href="HM770522.1" xlink:type="simple">HM770522.1</ext-link>), and rRNA 28S (<ext-link xmlns:xlink="http://www.w3.org/1999/xlink" ext-link-type="gen" xlink:href="HM770682.1" xlink:type="simple">HM770682.1</ext-link>), they were sequenced from the male paratype that has been subsequently dried and mounted on card.</p></tp:treatment-sec><tp:treatment-sec><!--Section generated to contain objects referenced in tp:taxon-treatment.--><fig id="F14" position="float" orientation="portrait"><label>Figure 14.</label><caption><p><italic><tp:taxon-name><tp:taxon-name-part taxon-name-part-type="genus">Conidarnes</tp:taxon-name-part> <tp:taxon-name-part taxon-name-part-type="species">sumatranae</tp:taxon-name-part></tp:taxon-name></italic> sp. n. female. <bold>A</bold> <italic>habitus</italic> lateral view <bold>B</bold> antenna <bold>C</bold> head in frontal view.</p></caption><graphic xmlns:xlink="http://www.w3.org/1999/xlink" xlink:href="zookeys-539-119-g014.jpg" position="float" orientation="portrait" xlink:type="simple" id="oo_65848.jpg"/></fig><fig id="F15" position="float" orientation="portrait"><label>Figure 15.</label><caption><p><italic><tp:taxon-name><tp:taxon-name-part taxon-name-part-type="genus">Conidarnes</tp:taxon-name-part> <tp:taxon-name-part taxon-name-part-type="species">sumatranae</tp:taxon-name-part></tp:taxon-name></italic> sp. n. female. <bold>A</bold> head in dorsal view <bold>B</bold> mesosoma in lateral view <bold>C</bold> mesosoma in dorsal view <bold>D</bold> propodeum and terminal mesosoma in dorsal view <bold>E</bold> wing <bold>F</bold> detail of venation.</p></caption><graphic xmlns:xlink="http://www.w3.org/1999/xlink" xlink:href="zookeys-539-119-g015.jpg" position="float" orientation="portrait" xlink:type="simple" id="oo_65849.jpg"/></fig></tp:treatment-sec><ref-list><ref id="B7"><mixed-citation xmlns:xlink="http://www.w3.org/1999/xlink" xlink:type="simple"><person-group><name name-style="western"><surname>Cruaud</surname><given-names>A</given-names></name><name name-style="western"><surname>Jabbour-Zahab</surname><given-names>R</given-names></name><name name-style="western"><surname>Genson</surname><given-names>G</given-names></name><name name-style="western"><surname>Couloux</surname><given-names>A</given-names></name><name name-style="western"><surname>Peng</surname><given-names>Y-Q</given-names></name><name name-style="western"><surname>Rong</surname><given-names>YD</given-names></name><name name-style="western"><surname>Ubaidillah</surname><given-names>R</given-names></name><name name-style="western"><surname>Pereira</surname><given-names>RAS</given-names></name><name name-style="western"><surname>Kjellberg</surname><given-names>F</given-names></name><name name-style="western"><surname>van Noort</surname><given-names>S</given-names></name><name name-style="western"><surname>Kerdelhue</surname><given-names>C</given-names></name><name name-style="western"><surname>Rasplus</surname><given-names>J-Y</given-names></name></person-group> (<year>2011a</year>) <article-title>Out of Australia and back again: the world-wide historical biogeography of non-pollinating fig wasps (<tp:taxon-name><tp:taxon-name-part taxon-name-part-type="order">Hymenoptera</tp:taxon-name-part></tp:taxon-name>: <tp:taxon-name><tp:taxon-name-part taxon-name-part-type="subfamily">Sycophaginae</tp:taxon-name-part></tp:taxon-name>).</article-title> <source>Journal of Biogeography</source> <volume>38</volume>: <fpage>209</fpage>–<lpage>225</lpage>. doi: <ext-link xlink:type="simple" ext-link-type="doi" xlink:href="10.1111/j.1365-2699.2010.02429.x">10.1111/j.1365-2699.2010.02429.x</ext-link> </mixed-citation></ref><ref id="B8"><mixed-citation xmlns:xlink="http://www.w3.org/1999/xlink" xlink:type="simple"><person-group><name name-style="western"><surname>Cruaud</surname><given-names>A</given-names></name><name name-style="western"><surname>Jabbour-Zahab</surname><given-names>R</given-names></name><name name-style="western"><surname>Genson</surname><given-names>G</given-names></name><name name-style="western"><surname>Kjellberg</surname><given-names>F</given-names></name><name name-style="western"><surname>Kobmoo</surname><given-names>N</given-names></name><name name-style="western"><surname>van Noort</surname><given-names>S</given-names></name><name name-style="western"><surname>Yang</surname><given-names>D-R</given-names></name><name name-style="western"><surname>Peng</surname><given-names>Y-Q</given-names></name><name name-style="western"><surname>Ubaidillah</surname><given-names>R</given-names></name><name name-style="western"><surname>Hanson</surname><given-names>PE</given-names></name><name name-style="western"><surname>Santos-Mattos</surname><given-names>O</given-names></name><name name-style="western"><surname>Farache</surname><given-names>FHA</given-names></name><name name-style="western"><surname>Pereira</surname><given-names>RAS</given-names></name><name name-style="western"><surname>Kerdelhue</surname><given-names>C</given-names></name><name name-style="western"><surname>Rasplus</surname><given-names>J-Y</given-names></name></person-group> (<year>2011b</year>) <article-title>Phylogeny and evolution of life-history strategies in the <tp:taxon-name><tp:taxon-name-part taxon-name-part-type="subfamily">Sycophaginae</tp:taxon-name-part></tp:taxon-name> non-pollinating fig wasps (<tp:taxon-name><tp:taxon-name-part taxon-name-part-type="order">Hymenoptera</tp:taxon-name-part></tp:taxon-name>, <tp:taxon-name><tp:taxon-name-part taxon-name-part-type="superfamily">Chalcidoidea</tp:taxon-name-part></tp:taxon-name>).</article-title> <source>BMC Evolutionary Biology</source> <volume>11</volume>: <elocation-id>178</elocation-id>. doi: <ext-link xlink:type="simple" ext-link-type="doi" xlink:href="10.1186/1471-2148-11-178">10.1186/1471-2148-11-178</ext-link> </mixed-citation></ref><ref id="B12"><mixed-citation xmlns:xlink="http://www.w3.org/1999/xlink" xlink:type="simple"><person-group><name name-style="western"><surname>Farache</surname><given-names>FHA</given-names></name><name name-style="western"><surname>Cruaud</surname><given-names>A</given-names></name><name name-style="western"><surname>Genson</surname><given-names>G</given-names></name><name name-style="western"><surname>Pereira</surname><given-names>RAS</given-names></name><name name-style="western"><surname>Rasplus</surname><given-names>J-Y</given-names></name></person-group> (<year>2013</year>) <article-title>Taxonomic revision and molecular phylogeny of the fig wasp genus <italic><tp:taxon-name><tp:taxon-name-part taxon-name-part-type="genus">Anidarnes</tp:taxon-name-part></tp:taxon-name></italic> Bouček, 1993 (<tp:taxon-name><tp:taxon-name-part taxon-name-part-type="order">Hymenoptera</tp:taxon-name-part></tp:taxon-name>, <tp:taxon-name><tp:taxon-name-part taxon-name-part-type="subfamily">Sycophaginae</tp:taxon-name-part></tp:taxon-name>).</article-title> <source>Systematic Entomology</source> <volume>38</volume>: <fpage>14</fpage>–<lpage>34</lpage>. doi: <ext-link xlink:type="simple" ext-link-type="doi" xlink:href="10.1111/j.1365-3113.2012.00644.x">10.1111/j.1365-3113.2012.00644.x</ext-link> </mixed-citation></ref></ref-list></tp:taxon-treatment>
