# Supplementary material for: Conidarnes, a new oriental genus of Sycophaginae (Hymenoptera, Agaonidae) associated with Ficus section Conosycea (Moraceae)
Source: Zookeys. 2015 Nov 23;(539):119–45. doi: 10.3897/zookeys.539.6529 (PMC4714059; doi:10.3897/zookeys.539.6529)
Supplement: XML Treatment for Conidarnes sp. ex Ficus sundaica [file zookeys.539.6529-treatment9.xml]

<!DOCTYPE tp:taxon-treatment
  PUBLIC "-//TaxonX//DTD Taxonomic Treatment Publishing DTD v0 20100105//EN" "tax-treatment-NSO.dtd">
<tp:taxon-treatment xmlns:tp="http://www.plazi.org/taxpub"><tp:treatment-meta><kwd-group><label>Taxon classification</label><kwd><named-content content-type="kingdom">Animalia</named-content></kwd><kwd><named-content content-type="order">Hymenoptera</named-content></kwd><kwd><named-content content-type="family">Agaonidae</named-content></kwd></kwd-group><mixed-citation publication-type="journal"><person-group><name><surname>Farache</surname><given-names>Fernando Henrique Antoniolli</given-names></name><name><surname>Rasplus</surname><given-names>Jean-Yves</given-names></name></person-group><article-title><italic><tp:taxon-name><tp:taxon-name-part taxon-name-part-type="genus">Conidarnes</tp:taxon-name-part></tp:taxon-name></italic>, a new oriental genus of <tp:taxon-name><tp:taxon-name-part taxon-name-part-type="subfamily">Sycophaginae</tp:taxon-name-part></tp:taxon-name> (<tp:taxon-name><tp:taxon-name-part taxon-name-part-type="order">Hymenoptera</tp:taxon-name-part></tp:taxon-name>, <tp:taxon-name><tp:taxon-name-part taxon-name-part-type="family">Agaonidae</tp:taxon-name-part></tp:taxon-name>) associated with <italic><tp:taxon-name><tp:taxon-name-part taxon-name-part-type="genus">Ficus</tp:taxon-name-part></tp:taxon-name></italic> section <italic><tp:taxon-name><tp:taxon-name-part taxon-name-part-type="genus">Conosycea</tp:taxon-name-part></tp:taxon-name></italic> (<tp:taxon-name><tp:taxon-name-part taxon-name-part-type="family">Moraceae</tp:taxon-name-part></tp:taxon-name>)</article-title><source>Zookeys</source><day>23</day><month>11</month><year>2015</year><volume>2015</volume><issue>539</issue><fpage>119</fpage><lpage>145</lpage><pub-id pub-id-type="doi">10.3897/zookeys.539.6529</pub-id></mixed-citation></tp:treatment-meta><tp:nomenclature><tp:taxon-name>
                            <tp:taxon-name-part taxon-name-part-type="genus">Conidarnes</tp:taxon-name-part>
                            <tp:taxon-name-part taxon-name-part-type="uncertainty-rank">sp.</tp:taxon-name-part> ex <tp:taxon-name-part taxon-name-part-type="host-plant">Ficus sundaica</tp:taxon-name-part>
                        </tp:taxon-name><xref ref-type="fig" rid="F16">Fig. 16</xref><!--PageBreak--></tp:nomenclature><tp:treatment-sec sec-type="material"><title>Material examined.</title><p>5♂: <bold>INDONESIA: E. Kalimantan</bold>: Kutai Nature Reserve, <named-content xmlns:xlink="http://www.w3.org/1999/xlink" content-type="dwc:verbatimCoordinates" xlink:type="simple">0.37° 117.27°</named-content>, 1978, Bingham M., ex <italic><tp:taxon-name><tp:taxon-name-part taxon-name-part-type="genus">Ficus</tp:taxon-name-part> <tp:taxon-name-part taxon-name-part-type="species">sundaica</tp:taxon-name-part></tp:taxon-name></italic> Bl. v. <italic>beccariana</italic> (King) det. Corner, Wiebes Coll. N°3543 (<named-content xmlns:xlink="http://www.w3.org/1999/xlink" content-type="dwc:institutional_code" xlink:type="simple">RMNH</named-content>).</p></tp:treatment-sec><tp:treatment-sec sec-type="Description"><title>Description.</title><p><italic>Female.</italic> Unknown.</p><p><italic>Male. Size and colour.</italic> Body length 3.1 mm. Antennae yellow orange. Head and mesosoma mostly black, with metallic blue lustre. Legs mostly dark brown, proximally darker. Metasoma brown.</p><!--PageBreak--><p><italic>Head.</italic> Scape 5.3× as long as wide. Antennae inserted just below the middle line of compound eyes. Supraclypeal area shorter than clypeus and narrow. Face sculpture reticulate. Scrobe with a median longitudinal sulcus, extending from median ocellus to interantennal area.</p><p><italic>Mesosoma.</italic> Pronotum sculpture alutaceous, engraved. Pronotum elongated, nearly twice as long as high in lateral view. Mesoscutum and mesoscutellum sculpture reticu<!--PageBreak-->late. Notauli complete. Frenal sulcus crenulated. Metascutellum long, rectangular to trapezoidal. Anterior margin of propodeum crenulated. Propodeum sculpture slightly reticulate to smooth. Propodeum without a median line.</p></tp:treatment-sec><tp:treatment-sec sec-type="Biology"><title>Biology.</title><p>This species was reared from <italic><tp:taxon-name><tp:taxon-name-part taxon-name-part-type="genus">Ficus</tp:taxon-name-part> <tp:taxon-name-part taxon-name-part-type="species">sundaica</tp:taxon-name-part></tp:taxon-name></italic> Blume v. <italic>beccariana</italic> (King).</p></tp:treatment-sec><tp:treatment-sec sec-type="Comments"><title>Comments.</title><p>We have examined only males, but they clearly belong to an undescribed species. Since we described <italic><tp:taxon-name><tp:taxon-name-part taxon-name-part-type="genus">Conidarnes</tp:taxon-name-part></tp:taxon-name></italic> species mostly based on females, we prefer not to describe this species until more specimens are found.</p><!--PageBreak--></tp:treatment-sec><tp:treatment-sec><!--Section generated to contain objects referenced in tp:taxon-treatment.--><fig id="F16" position="float" orientation="portrait"><label>Figure 16.</label><caption><p><italic><tp:taxon-name><tp:taxon-name-part taxon-name-part-type="genus">Conidarnes</tp:taxon-name-part></tp:taxon-name></italic> sp. ex <italic><tp:taxon-name><tp:taxon-name-part taxon-name-part-type="genus">Ficus</tp:taxon-name-part> <tp:taxon-name-part taxon-name-part-type="species">sundaica</tp:taxon-name-part></tp:taxon-name></italic> male. <bold>A</bold> <italic>habitus</italic> lateral view <bold>B</bold> head in frontal view <bold>C</bold> mesosoma in lateral view <bold>D</bold> mesosoma in dorsal view <bold>E</bold> wing <bold>F</bold> detail of venation.</p></caption><graphic xmlns:xlink="http://www.w3.org/1999/xlink" xlink:href="zookeys-539-119-g016.jpg" position="float" orientation="portrait" xlink:type="simple" id="oo_65850.jpg"/></fig></tp:treatment-sec></tp:taxon-treatment>
