# Supplementary material for: Conidarnes, a new oriental genus of Sycophaginae (Hymenoptera, Agaonidae) associated with Ficus section Conosycea (Moraceae)
Source: Zookeys. 2015 Nov 23;(539):119–45. doi: 10.3897/zookeys.539.6529 (PMC4714059; doi:10.3897/zookeys.539.6529)
Supplement: Supplementary material 2 — LUCID Key for Conidarnes [file zookeys-539-119-s002.zip › Conidarnes_Key_lucid/Key to Species of Conidarnes Farache & Rasplus.lkc4]

#Lucid Key Data
#Tue Aug 18 15:56:09 BRT 2015
KeyVersion=1.20
